# Supplementary material for: Exploring the Symbiotic Mechanism of a Virus-Mediated Endophytic Fungus in Its Host by Dual Unique Molecular Identifier–RNA Sequencing
Source: mSystems. 2021 Sep 14;6(5):e00814-21. doi: 10.1128/mSystems.00814-21 (PMC8547468; doi:10.1128/mSystems.00814-21)
Supplement: DATA SET S1 [file msystems.00814-21-sd001.xlsx]

## Sheet: Tab 1
Supplementary Tab 1 Summary of RNA-seq data
Sample	Raw reads	Clean reads	UMI deduped reads	Reads mapped to S. sclerotiorum genome	Reads mapped to rapeseed genome	Reads mapped to SsHADV-1 genome	Clean reads Q30(%)	UMI deduped reads GC (%)
DT-8_Rapessed_1 (Rapesee_DT-8_1)	87929818	76497132	66314952	1396677	56783457	23772	97.1	47.51
DT-8_Rapessed_2 (Rapesee_DT-8_2)	98048038	84761748	74539556	6852147	57843208	77678	97.05	47.4
DT-8_Rapessed_3 (Rapesee_DT-8_3)	96858584	77747468	66228602	340089	58072752	3814	96.95	47.54
DT-8_Mock_1	40258232	35951698	31996034	29020539	0	309722	97.45	45.26
DT-8_Mock_2	35319222	31248146	27799332	24951455	0	378869	97.5	45.34
DT-8_Mock_3	36441974	31964430	28496348	25757605	0	440136	97.4	45.23
Rapeseed_Mock_1	91067676	75289970	65909090	0	63000087	0	96.7	47.29
Rapeseed_Mock_2	104890160	87925166	76304208	0	73035783	0	96.8	47.38
Rapeseed_Mock_3	96033050	78138392	70230738	0	66892255	0	96.85	47.46

## Sheet: Tab 2
Supplementary Tab 2 The GO enrichment analysis of the up-regulated genes of rapeseed
GO-ID	p-value	corr p-value	Gene Hits In Selected Set	All Genes In Selected Set	Gene Hits In Background	All Genes In Background	Description	Genes in test set	GO Namespace
55114	2.84e-15	3.82e-13	151	5232	680	44986	oxidation-reduction process	BNAC06G37860D|BNAA04G29190D|BNACNNG59310D|BNAA03G11590D|BNAA08G14520D|BNAC07G17940D|BNAA07G09080D|BNAA09G53760D|BNAA10G20180D|BNAUNNG02510D|BNAA05G24900D|BNAA02G34060D|BNAC06G14550D|BNAA07G33310D|BNAA06G02990D|BNAA03G05200D|BNAA04G17880D|BNAC03G64610D|BNAA09G24750D|BNAA07G20300D|BNAC04G05190D|BNAC07G35250D|BNAC09G10980D|BNAA03G58610D|BNAC04G56610D|BNAA05G09340D|BNAC05G20360D|BNACNNG67880D|BNAA06G…	Biological Process
9684	0.000678	0.00546	2	3	680	44986	indoleacetic acid biosynthetic process	BNAA04G12790D|BNAC08G05690D	Biological Process
70814	5.47e-10	1.56e-08	7	14	680	44986	hydrogen sulfide biosynthetic process	BNAA03G38670D|BNAC07G51290D|BNAA03G54400D|BNACNNG47170D|BNAA09G08410D|BNAA01G34620D|BNAC01G00790D	Biological Process
6564	7.08e-07	1.25e-05	6	22	680	44986	L-serine biosynthetic process	BNAA01G02930D|BNAC07G44840D|BNAC03G62400D|BNAA09G24750D|BNAA03G50990D|BNAC01G04190D	Biological Process
6527	0.000518	0.00444	3	11	680	44986	arginine catabolic process	BNAC07G45200D|BNAC03G65810D|BNAA03G53010D	Biological Process
162	8.14e-07	1.37e-05	7	35	680	44986	tryptophan biosynthetic process	BNAC03G02240D|BNAA10G24820D|BNAA10G16850D|BNAC09G49740D|BNAC08G25400D|BNAC08G05690D|BNAA03G01690D	Biological Process
6032	1.13e-13	7.08e-12	15	69	680	44986	chitin catabolic process	BNAA03G56430D|BNAC03G19370D|BNACNNG01370D|BNAA04G25230D|BNAA10G01020D|BNAA03G20310D|BNAA05G03430D|BNAC03G24290D|BNAA09G00340D|BNAC03G37570D|BNAC04G49100D|BNAA05G26640D|BNAC05G01140D|BNAC04G53030D|BNAC05G40680D	Biological Process
45490	0.00013	0.00132	14	285	680	44986	pectin catabolic process	BNAA05G04610D|BNAC06G28860D|BNAC04G04060D|BNAA01G31490D|BNAA04G27070D|BNAA03G01580D|BNAC04G04080D|BNAA03G31370D|BNAC06G06610D|BNAC09G50270D|BNAC04G51190D|BNAANNG14170D|BNAA10G25280D|BNAC03G36750D	Biological Process
16998	1.78e-11	8.41e-10	15	96	680	44986	cell wall macromolecule catabolic process	BNAA03G56430D|BNAC03G19370D|BNACNNG01370D|BNAA04G25230D|BNAA10G01020D|BNAA03G20310D|BNAA05G03430D|BNAC03G24290D|BNAA09G00340D|BNAC03G37570D|BNAC04G49100D|BNAA05G26640D|BNAC05G01140D|BNAC04G53030D|BNAC05G40680D	Biological Process
6979	5.36e-12	2.66e-10	33	515	680	44986	response to oxidative stress	BNACNNG52220D|BNAA04G29190D|BNAC03G50060D|BNAANNG10890D|BNAC07G17940D|BNAA02G02520D|BNAA09G53760D|BNAC05G19990D|BNAA09G07380D|BNAA01G01280D|BNAA02G34060D|BNAC01G02300D|BNAC09G16820D|BNAA10G15310D|BNAC03G64610D|BNAA10G29690D|BNAA02G07630D|BNAA05G34960D|BNAC09G07300D|BNAC04G56610D|BNAC01G01400D|BNAA06G23270D|BNAA10G18930D|BNACNNG00330D|BNAA06G23250D|BNAC03G28220D|BNAANNG01300D|BNAC07G42360D|BNAC02G…	Biological Process
10951	0.000121	0.00124	10	153	680	44986	negative regulation of endopeptidase activity	BNAA06G12080D|BNAA07G30760D|BNAC06G23690D|BNAC05G13820D|BNAA07G30720D|BNAC06G34250D|BNAC06G23700D|BNAC04G45990D|BNAA07G30710D|BNAA07G22750D	Biological Process
9664	0.00575	0.0387	8	177	680	44986	plant-type cell wall organization	BNAC05G50900D|BNAA09G29940D|BNAC06G15300D|BNAA08G19680D|BNAA08G20330D|BNAA09G52970D|BNAC07G49830D|BNAANNG39600D	Biological Process
9817	0.00027	0.00254	3	9	680	44986	defense response to fungus, incompatible interaction	BNAC01G21880D|BNAA03G28780D|BNAA02G21660D	Biological Process
71577	4.12e-06	6.27e-05	7	44	680	44986	zinc ion transmembrane transport	BNAA09G25300D|BNAC08G42250D|BNAC01G28910D|BNAA09G47880D|BNAC05G49110D|BNAC03G69030D|BNACNNG21180D	Biological Process
72488	0.00373	0.0269	3	21	680	44986	ammonium transmembrane transport	BNAC03G74280D|BNAA05G35560D|BNAC06G11810D	Biological Process
15706	0.000167	0.00159	4	19	680	44986	nitrate transport	BNAA03G57010D|BNAC02G16150D|BNAC03G27680D|BNAA02G11760D	Biological Process
15783	0.00601	0.0397	2	8	680	44986	GDP-fucose transmembrane transport	BNAC03G09860D|BNAA03G07830D	Biological Process
10167	0.0079	0.049	4	52	680	44986	response to nitrate	BNAA03G57010D|BNAC02G16150D|BNAC03G27680D|BNAA02G11760D	Biological Process
98869	2.22e-11	9.98e-10	30	453	680	44986	cellular oxidant detoxification	BNACNNG52220D|BNAA04G29190D|BNAC03G50060D|BNAANNG10890D|BNAA02G02520D|BNAA09G53760D|BNAC05G19990D|BNAA09G07380D|BNAA01G01280D|BNAA02G34060D|BNAC01G02300D|BNAA10G15310D|BNAA06G15780D|BNAA10G29690D|BNAA02G07630D|BNAA05G34960D|BNAC09G07300D|BNAC04G56610D|BNAC01G01400D|BNAA06G23270D|BNAA10G18930D|BNAA06G23250D|BNAC03G28220D|BNAANNG01300D|BNAC07G42360D|BNAC02G42920D|BNAA05G33880D|BNAC08G46330D|BNAC07G…	Biological Process
9627	2.23e-08	4.89e-07	10	60	680	44986	systemic acquired resistance	BNAC02G13020D|BNAA02G09030D|BNAA02G09020D|BNAA05G21260D|BNAA02G30210D|BNAA05G33880D|BNAA03G28780D|BNAC05G34180D|BNAA03G11410D|BNAC08G13830D	Biological Process
52544	6.65e-05	0.000774	3	6	680	44986	defense response by callose deposition in cell wall	BNAC08G25400D|BNAA04G12790D|BNAC08G05690D	Biological Process
6535	8.35e-05	0.000948	6	48	680	44986	cysteine biosynthetic process from serine	BNACNNG25440D|BNAC09G02940D|BNAC06G11170D|BNAA09G03560D|BNAC04G10980D|BNAA06G00050D	Biological Process
42744	1.33e-16	3.87e-14	28	244	680	44986	hydrogen peroxide catabolic process	BNACNNG52220D|BNAA04G29190D|BNAC03G50060D|BNAANNG10890D|BNAA02G02520D|BNAA09G53760D|BNAC05G19990D|BNAA09G07380D|BNAA01G01280D|BNAA02G34060D|BNAC01G02300D|BNAA10G15310D|BNAA10G29690D|BNAA02G07630D|BNAA05G34960D|BNAC09G07300D|BNAC04G56610D|BNAC01G01400D|BNAA06G23270D|BNAA10G18930D|BNAA06G23250D|BNAC03G28220D|BNAANNG01300D|BNAC07G42360D|BNAC02G42920D|BNAC08G46330D|BNAC07G40010D|BNACNNG11080D	Biological Process
6855	0.000546	0.00459	12	254	680	44986	drug transmembrane transport	BNAC05G25080D|BNAA08G31640D|BNAA05G19560D|BNAC08G37580D|BNAA07G29150D|BNACNNG47370D|BNAA08G24490D|BNAC03G64710D|BNAA06G24260D|BNAA06G09840D|BNACNNG45550D|BNAC08G39000D	Biological Process
151	0.00165	0.0408	10	281	418	36387	ubiquitin ligase complex	BNAC04G28210D|BNAC04G44960D|BNACNNG35300D|BNAA04G20950D|BNAA04G05410D|BNAC04G34510D|BNAA05G08300D|BNAA09G32910D|BNAC03G49620D|BNAA02G12360D	Cellular Component
5618	2.57e-07	1.27e-05	24	615	418	36387	cell wall	BNAA10G16150D|BNAA05G04610D|BNAC07G39910D|BNAC07G17940D|BNACNNG01370D|BNAC04G04060D|BNAC08G13830D|BNAA01G31490D|BNAA04G27070D|BNAA07G03790D|BNAA03G01580D|BNAC04G04080D|BNAC01G09600D|BNAA06G01160D|BNAANNG31590D|BNAC01G21880D|BNAA09G00340D|BNAA03G31370D|BNAC06G06610D|BNAC09G50270D|BNAC04G51190D|BNAA10G25280D|BNAA09G52970D|BNAC03G36750D	Cellular Component
48046	0.000188	0.00586	13	342	418	36387	apoplast	BNAC08G09720D|BNAA10G16150D|BNAC07G39910D|BNAC08G13830D|BNAA09G44390D|BNAA05G29170D|BNAC01G09600D|BNAC01G15510D|BNAANNG31590D|BNAA02G12430D|BNAC03G62140D|BNAA08G15060D|BNAC08G36940D	Cellular Component
3680	1.51e-06	2.26e-05	11	122	801	56322	AT DNA binding	BNAC04G50180D|BNAA01G12500D|BNAA03G45560D|BNAC04G28620D|BNAA05G04850D|BNAA04G05990D|BNAANNG13510D|BNAA04G26180D|BNAC01G40050D|BNAC04G04190D|BNAC07G37620D	Molecular Function
20037	8.87e-23	1.79e-20	71	1252	801	56322	heme binding	BNAA04G29190D|BNAANNG10890D|BNAC03G56930D|BNAC07G37460D|BNAA09G53760D|BNAC04G00770D|BNAA01G34610D|BNAC07G51280D|BNAA05G01210D|BNAA05G24900D|BNAA02G34060D|BNAC06G14550D|BNAA06G02990D|BNAANNG30960D|BNAA09G42340D|BNAA10G29690D|BNAA03G58610D|BNAA02G07630D|BNAA05G34960D|BNAC04G56610D|BNAC01G36670D|BNAA05G09340D|BNAA02G08270D|BNAA06G23270D|BNACNNG60140D|BNAA06G23250D|BNAC03G28220D|BNACNNG45890D|BNAA04G…	Molecular Function
3700	0.000818	0.00601	53	2358	801	56322	DNA-binding transcription factor activity	BNAC01G01790D|BNAA05G04850D|BNAA01G23940D|BNAA08G18040D|BNAANNG03730D|BNAA03G33790D|BNAANNG36200D|BNAA09G52670D|BNAC01G10100D|BNAC01G36330D|BNAC04G50180D|BNAC09G13680D|BNAC08G21640D|BNAC04G19430D|BNAA08G08310D|BNAA04G05990D|BNAA08G18380D|BNAC06G24360D|BNAANNG19560D|BNAA03G04160D|BNAC08G44670D|BNAA10G20210D|BNAC09G23670D|BNAA04G26180D|BNAC07G35130D|BNAA05G34850D|BNAA03G45560D|BNAC05G20030D|BNAC09G…	Molecular Function
71949	2.57e-13	1.49e-11	20	162	801	56322	FAD binding	BNACNNG59310D|BNAC05G20370D|BNAANNG41590D|BNAC07G17940D|BNAC04G00700D|BNAC05G20360D|BNAC04G00690D|BNAC07G17970D|BNAA02G05170D|BNAC03G63920D|BNACNNG54420D|BNAA09G28900D|BNAANNG31480D|BNAC07G36430D|BNAA05G01130D|BNAUNNG02510D|BNAA08G09510D|BNAA03G44610D|BNAA09G28890D|BNAC01G12350D	Molecular Function
16597	0.0067	0.0382	5	83	801	56322	amino acid binding	BNAA01G02930D|BNAC07G44840D|BNAA09G24750D|BNAA03G50990D|BNAC01G04190D	Molecular Function
5504	2.37e-06	3.42e-05	7	43	801	56322	fatty acid binding	BNAC02G13020D|BNAA02G09030D|BNAA02G09020D|BNAA05G21260D|BNAA02G30210D|BNAC05G34180D|BNAA03G11410D	Molecular Function
5506	4.46e-07	7.84e-06	42	1257	801	56322	iron ion binding	BNAA05G12840D|BNAC03G56930D|BNAC07G37460D|BNAC01G01530D|BNAA01G34610D|BNACNNG74800D|BNAA02G27830D|BNAC05G34020D|BNAC04G48180D|BNAC07G51280D|BNAA05G24900D|BNAC04G25200D|BNAC06G14550D|BNAA06G02990D|BNAANNG30960D|BNAC04G10740D|BNAA09G42340D|BNAA01G29240D|BNAA03G58610D|BNAC08G34840D|BNAC01G36670D|BNAC04G41120D|BNAA05G09340D|BNAA02G08270D|BNAA10G11290D|BNAC06G02740D|BNAC03G11910D|BNAA08G04520D|BNAC01G…	Molecular Function
8061	9.53e-13	3.85e-11	13	56	801	56322	chitin binding	BNAA03G56430D|BNAC03G19370D|BNAC03G33900D|BNAA04G25230D|BNAA03G20310D|BNAA05G03430D|BNAC03G24290D|BNAC03G37570D|BNAA03G28780D|BNAC04G49100D|BNAA05G26640D|BNAC04G53030D|BNAC05G40680D	Molecular Function
4506	0.00029	0.00239	4	23	801	56322	squalene monooxygenase activity	BNAC02G41470D|BNAA02G37030D|BNAC02G41390D|BNAA02G32720D	Molecular Function
47800	0.00199	0.0134	3	18	801	56322	cysteamine dioxygenase activity	BNAC03G06750D|BNAA03G05200D|BNACNNG47880D	Molecular Function
8762	8.49e-15	6.86e-13	19	119	801	56322	UDP-N-acetylmuramate dehydrogenase activity	BNACNNG59310D|BNAC05G20370D|BNAANNG41590D|BNAC07G17940D|BNAC04G00700D|BNAC05G20360D|BNAC04G00690D|BNAC07G17970D|BNAC03G63920D|BNACNNG54420D|BNAA09G28900D|BNAANNG31480D|BNAC07G36430D|BNAA05G01130D|BNAUNNG02510D|BNAA08G09510D|BNAA03G44610D|BNAA09G28890D|BNAC01G12350D	Molecular Function
4617	4.19e-07	7.69e-06	5	12	801	56322	phosphoglycerate dehydrogenase activity	BNAA01G02930D|BNAC07G44840D|BNAA09G24750D|BNAA03G50990D|BNAC01G04190D	Molecular Function
4601	4.55e-13	2.3e-11	29	383	801	56322	peroxidase activity	BNACNNG52220D|BNAA04G29190D|BNAC03G50060D|BNAANNG10890D|BNAA02G02520D|BNAA09G53760D|BNAC05G19990D|BNAA09G07380D|BNAA01G01280D|BNAA02G34060D|BNAC01G02300D|BNAA10G15310D|BNAA10G29690D|BNAA02G07630D|BNAA05G34960D|BNAC09G07300D|BNAC04G56610D|BNAC01G01400D|BNAA06G23270D|BNAA10G18930D|BNAA06G23250D|BNAC03G28220D|BNAANNG01300D|BNAC07G42360D|BNAC02G42920D|BNAA05G33880D|BNAC08G46330D|BNAC07G40010D|BNACNNG…	Molecular Function
8792	0.000226	0.00194	3	9	801	56322	arginine decarboxylase activity	BNAC07G45200D|BNAC03G65810D|BNAA03G53010D	Molecular Function
4351	0.0072	0.0399	3	28	801	56322	glutamate decarboxylase activity	BNAC03G08350D|BNAA03G06520D|BNAA02G26140D	Molecular Function
4049	5.95e-07	1e-05	4	6	801	56322	anthranilate synthase activity	BNAC03G02240D|BNAA10G24820D|BNAC09G49740D|BNAA03G01690D	Molecular Function
4568	4.82e-14	3.24e-12	15	69	801	56322	chitinase activity	BNAA03G56430D|BNAC03G19370D|BNACNNG01370D|BNAA04G25230D|BNAA10G01020D|BNAA03G20310D|BNAA05G03430D|BNAC03G24290D|BNAA09G00340D|BNAC03G37570D|BNAC04G49100D|BNAA05G26640D|BNAC05G01140D|BNAC04G53030D|BNAC05G40680D	Molecular Function
4806	0.00849	0.0446	6	123	801	56322	triglyceride lipase activity	BNAANNG00900D|BNAC05G39290D|BNAC05G23260D|BNAA07G07350D|BNAA05G25110D|BNAA09G26150D	Molecular Function
8171	3.62e-07	7.07e-06	12	129	801	56322	O-methyltransferase activity	BNAC01G20310D|BNAC07G14640D|BNAA07G33060D|BNAC03G65490D|BNAA07G11070D|BNAA06G14950D|BNAA08G21450D|BNAA07G11060D|BNAC06G21620D|BNAC08G19690D|BNAA08G10840D|BNAA09G12650D	Molecular Function
45330	0.000124	0.00119	12	229	801	56322	aspartyl esterase activity	BNAA03G31370D|BNAA05G04610D|BNAC06G06610D|BNAC09G50270D|BNAC04G51190D|BNAA10G25280D|BNAC04G04060D|BNAA01G31490D|BNAC03G36750D|BNAA04G27070D|BNAA03G01580D|BNAC04G04080D	Molecular Function
8146	1.51e-06	2.26e-05	11	122	801	56322	sulfotransferase activity	BNAC04G20040D|BNAA06G12720D|BNAC06G35000D|BNAC02G22640D|BNAC05G14270D|BNAA02G27280D|BNAA07G31260D|BNAC09G52480D|BNAC06G24250D|BNAANNG27200D|BNAC01G39110D	Molecular Function
4020	1.17e-09	3.65e-08	7	16	801	56322	adenylylsulfate kinase activity	BNAA03G38670D|BNAC07G51290D|BNAA03G54400D|BNACNNG47170D|BNAA09G08410D|BNAA01G34620D|BNAC01G00790D	Molecular Function
19200	0.00456	0.0271	6	108	801	56322	carbohydrate kinase activity	BNAA03G14420D|BNAC01G18320D|BNAC03G17470D|BNAANNG29210D|BNAC06G01220D|BNAA10G05030D	Molecular Function
5315	0.00795	0.0428	3	29	801	56322	inorganic phosphate transmembrane transporter activity	BNAA05G06230D|BNAA04G22280D|BNAC04G46050D	Molecular Function
5385	2.54e-05	0.000302	9	108	801	56322	zinc ion transmembrane transporter activity	BNAA09G25300D|BNAC08G42250D|BNAC01G28910D|BNAA09G47880D|BNAC05G49110D|BNAANNG29210D|BNAC03G69030D|BNAA06G39320D|BNACNNG21180D	Molecular Function
8519	0.00315	0.0202	3	21	801	56322	ammonium transmembrane transporter activity	BNAC03G74280D|BNAA05G35560D|BNAC06G11810D	Molecular Function
5457	0.00681	0.0382	2	9	801	56322	GDP-fucose transmembrane transporter activity	BNAC03G09860D|BNAA03G07830D	Molecular Function
8200	0.00411	0.0248	3	23	801	56322	ion channel inhibitor activity	BNAA05G03400D|BNAC04G02990D|BNAC04G52990D	Molecular Function
42910	0.000207	0.00186	12	242	801	56322	xenobiotic transmembrane transporter activity	BNAC05G25080D|BNAA08G31640D|BNAA05G19560D|BNAC08G37580D|BNAA07G29150D|BNACNNG47370D|BNAA08G24490D|BNAC03G64710D|BNAA06G24260D|BNAA06G09840D|BNACNNG45550D|BNAC08G39000D	Molecular Function
5199	3.67e-07	7.07e-06	6	21	801	56322	structural constituent of cell wall	BNAC05G50900D|BNAA09G29940D|BNAC06G15300D|BNAA08G19680D|BNAA08G20330D|BNAANNG39600D	Molecular Function

## Sheet: Tab 3
Supplementary Tab 3 The KEGG enrichment analysis of the up-regulated genes of rapeseed
KEGG pathway ID	Term Name	Gene Hits In Selected Set	All Genes In Selected Set	GeneHitsInBackground	All Genes In Background	P-value	Genes in test set
9100	Metabolism	108	138	2527	5638	4.44e-16	BnaA03g01690D/ BnaC07g51280D/ BnaCnng25440D/ BnaC03g30880D/ BnaC01g20310D/ BnaA07g31260D/ BnaAnng14170D/ BnaC03g17470D/ BnaC01g01400D/ BnaA06g39320D/ BnaA01g19590D/ BnaC03g22540D/ BnaC05g13360D/ BnaA01g34620D/ BnaC09g50270D/ BnaC04g40520D/ BnaC03g51650D/ BnaC06g25020D/ BnaC04g49100D/ BnaC09g07880D/ BnaC01g14030D/ BnaA06g11500D/ BnaC01g00800D/ BnaC04g41120D/ BnaC03g30870D/ BnaC06g21620D/ BnaA04g17…
9110	Biosynthesis of other secondary metabolites	35	138	317	5638	1.01e-14	BnaA03g01690D/ BnaC01g02300D/ BnaC04g04200D/ BnaC07g51280D/ BnaC09g49740D/ BnaC09g07880D/ BnaC01g00800D/ BnaA04g29190D/ BnaC04g41120D/ BnaC06g35000D/ BnaC01g20310D/ BnaC06g21620D/ BnaCnng04780D/ BnaC04g56610D/ BnaA06g23270D/ BnaA07g31260D/ BnaCnng11080D/ BnaA09g29790D/ BnaC05g19990D/ BnaC07g14640D/ BnaA07g33060D/ BnaC01g02400D/ BnaC02g42920D/ BnaC07g40010D/ BnaC01g01400D/ BnaA10g15310D/ BnaC07g42…
480	Glutathione metabolism	19	138	101	5638	2.09e-12	BnaCnng19060D/ BnaC06g20440D/ BnaC04g40520D/ BnaC03g51650D/ BnaC06g25020D/ BnaA07g24020D/ BnaA03g26140D/ BnaA06g11500D/ BnaC04g40550D/ BnaA07g28470D/ BnaC03g30880D/ BnaC03g30870D/ BnaA04g17910D/ BnaC08g37940D/ BnaC05g13360D/ BnaC08g37930D/ BnaCnng35440D/ BnaA09g29540D/ BnaA10g20180D
940	Phenylpropanoid biosynthesis	24	138	196	5638	3.35e-11	BnaC07g14640D/ BnaA07g33060D/ BnaC01g02400D/ BnaC01g02300D/ BnaC02g42920D/ BnaC07g40010D/ BnaC01g01400D/ BnaC09g07880D/ BnaA10g15310D/ BnaC07g42360D/ BnaA04g29190D/ BnaC03g50060D/ BnaC04g41120D/ BnaA09g55490D/ BnaC01g20310D/ BnaC06g21620D/ BnaC04g56610D/ BnaA06g23270D/ BnaCnng11080D/ BnaC08g30360D/ BnaC05g19990D/ BnaA06g14950D/ BnaC03g28220D/ BnaA09g53760D
2000	Transporters	20	138	132	5638	3.46e-11	BnaCnng19060D/ BnaC06g20440D/ BnaC04g40520D/ BnaC03g51650D/ BnaC06g25020D/ BnaA07g24020D/ BnaA03g26140D/ BnaA06g11500D/ BnaC04g40550D/ BnaA07g28470D/ BnaC03g30880D/ BnaC03g30870D/ BnaA04g17910D/ BnaC08g30010D/ BnaC07g26150D/ BnaC08g37940D/ BnaC05g13360D/ BnaC08g37930D/ BnaCnng35440D/ BnaA09g29540D
9106	Metabolism of other amino acids	24	138	211	5638	1.62e-10	BnaCnng19060D/ BnaC03g06750D/ BnaC06g20440D/ BnaC04g40520D/ BnaC03g51650D/ BnaC06g25020D/ BnaA07g24020D/ BnaA03g26140D/ BnaA06g11500D/ BnaC04g40550D/ BnaA07g28470D/ BnaC03g08350D/ BnaC03g30880D/ BnaC03g30870D/ BnaA09g55490D/ BnaA04g17910D/ BnaCnng47880D/ BnaC08g37940D/ BnaC05g13360D/ BnaC08g30360D/ BnaC08g37930D/ BnaCnng35440D/ BnaA09g29540D/ BnaA10g20180D
9105	Amino acid metabolism	31	138	471	5638	2.11e-07	BnaA03g01690D/ BnaC04g04200D/ BnaC07g51280D/ BnaA07g33310D/ BnaC09g49740D/ BnaA09g24750D/ BnaC04g10980D/ BnaA03g50990D/ BnaCnng25440D/ BnaC08g25400D/ BnaC01g00800D/ BnaC08g34840D/ BnaC04g41120D/ BnaC06g35000D/ BnaCnng04780D/ BnaC06g11170D/ BnaA07g31260D/ BnaA03g53010D/ BnaCnng33000D/ BnaC09g02940D/ BnaA09g29790D/ BnaC07g44840D/ BnaC08g36640D/ BnaC08g05690D/ BnaC03g08350D/ BnaC06g37860D/ BnaC03g22…
920	Sulfur metabolism	10	138	50	5638	2.48e-07	BnaA03g38670D/ BnaCnng47170D/ BnaA03g54400D/ BnaC07g51290D/ BnaC06g11170D/ BnaC01g00790D/ BnaC04g10980D/ BnaC09g02940D/ BnaA01g34620D/ BnaCnng25440D
966	Glucosinolate biosynthesis	6	138	15	5638	8.05e-07	BnaC01g00800D/ BnaC06g35000D/ BnaC07g51280D/ BnaA07g31260D/ BnaA09g29790D/ BnaC08g05690D
405	Phenazine biosynthesis	3	138	4	5638	5.64e-05	BnaA03g01690D/ BnaCnng04780D/ BnaC09g49740D
380	Tryptophan metabolism	7	138	44	5638	8.13e-05	BnaC01g00800D/ BnaC08g34840D/ BnaC06g35000D/ BnaC07g51280D/ BnaA07g31260D/ BnaA09g29790D/ BnaC08g05690D
199	Cytochrome P450	9	138	81	5638	0.000142	BnaC01g00800D/ BnaC08g34840D/ BnaC04g41120D/ BnaC01g02400D/ BnaC07g51280D/ BnaC07g37460D/ BnaC04g10740D/ BnaC01g01530D/ BnaC08g05690D
9183	Protein families: signaling and cellular processes	33	138	802	5638	0.00144381	BnaC06g20440D/ BnaC04g40520D/ BnaC03g51650D/ BnaC06g25020D/ BnaA09g24750D/ BnaA03g50990D/ BnaC03g55640D/ BnaA03g26140D/ BnaA06g11500D/ BnaC04g40550D/ BnaC03g30880D/ BnaC03g30870D/ BnaA07g20300D/ BnaA04g17910D/ BnaC08g30010D/ BnaA10g13270D/ BnaC06g34880D/ BnaC08g37940D/ BnaC08g37930D/ BnaA09g29540D/ BnaA10g20180D/ BnaC01g15870D/ BnaCnng19060D/ BnaC07g44840D/ BnaA07g24020D/ BnaC04g03960D/ BnaA07g28…
430	Taurine and hypotaurine metabolism	3	138	11	5638	0.00204987	BnaC03g08350D/ BnaC03g06750D/ BnaCnng47880D
400	Phenylalanine, tyrosine and tryptophan biosynthesis	6	138	58	5638	0.0027437	BnaA03g01690D/ BnaCnng04780D/ BnaC07g38390D/ BnaC09g49740D/ BnaA10g16850D/ BnaC08g25400D
230	Purine metabolism	7	138	92	5638	0.00701468	BnaA03g38670D/ BnaCnng47170D/ BnaA03g54400D/ BnaC08g39780D/ BnaC07g51290D/ BnaC01g00790D/ BnaA01g34620D
10	Glycolysis / Gluconeogenesis	9	138	140	5638	0.00705797	BnaC06g37860D/ BnaA07g20300D/ BnaC01g18320D/ BnaC06g34880D/ BnaA07g33310D/ BnaA07g09080D/ BnaC03g33610D/ BnaCnng13230D/ BnaC09g31460D
9101	Carbohydrate metabolism	28	138	740	5638	0.0112301	BnaA03g14420D/ BnaC09g50270D/ BnaA07g33310D/ BnaC04g49100D/ BnaC01g14030D/ BnaAnng22230D/ BnaA07g20300D/ BnaC06g34880D/ BnaA07g09080D/ BnaAnng14170D/ BnaA08g14220D/ BnaA10g20180D/ BnaC03g19370D/ BnaC03g17470D/ BnaC01g15870D/ BnaC01g18320D/ BnaC04g51190D/ BnaC09g31460D/ BnaA06g39320D/ BnaA01g19590D/ BnaC03g08350D/ BnaC06g37860D/ BnaA09g55490D/ BnaC03g24860D/ BnaC03g33610D/ BnaCnng13230D/ BnaC08g30…
500	Starch and sucrose metabolism	7	138	104	5638	0.0133633	BnaC01g15870D/ BnaA03g14420D/ BnaA09g55490D/ BnaC03g24860D/ BnaC01g14030D/ BnaC08g30360D/ BnaC03g17470D
270	Cysteine and methionine metabolism	7	138	119	5638	0.0261009	BnaC06g11170D/ BnaC08g36640D/ BnaC07g38390D/ BnaCnng33000D/ BnaC04g10980D/ BnaC09g02940D/ BnaCnng25440D
350	Tyrosine metabolism	4	138	47	5638	0.0271917	BnaC06g37860D/ BnaC03g22540D/ BnaA07g33310D/ BnaC07g38390D
40	Pentose and glucuronate interconversions	4	138	56	5638	0.0473957	BnaC04g51190D/ BnaC09g50270D/ BnaAnng14170D/ BnaC06g28860D

## Sheet: Tab 4
Supplementary Tab 4 The predicted rapeseed pectinesterase and pectate lyase genes
Gene symbol	UniprotAc	Pfam	Interpro
BnaC04g51190D	A0A0D3C6R0, Pectinesterase	PF04043, Plant invertase/pectin methylesterase inhibitor; PF01095, Pectinesterase	IPR035513, Invertase/pectin methylesterase inhibitor domain superfamily; IPR006501, Pectinesterase inhibitor domain; IPR011050, Pectin lyase fold/virulence factor; IPR012334, Pectin lyase fold; IPR000070, Pectinesterase, catalytic; IPR033131, Pectinesterase, Asp active site
BnaC06g28860D	A0A0D3CYS0, Pectate lyase	PF00544, Pectate lyase	IPR011050, Pectin lyase fold/virulence factor; IPR002022, Pectate lyase; IPR012334, Pectin lyase fold; IPR018082, AmbAllergen
BnaC09g50270D	A0A0D3EHQ7, Pectinesterase	PF04043, Plant invertase/pectin methylesterase inhibitor; PF01095, Pectinesterase	IPR035513, Invertase/pectin methylesterase inhibitor domain superfamily; IPR006501, Pectinesterase inhibitor domain; IPR011050, Pectin lyase fold/virulence factor; IPR012334, Pectin lyase fold; IPR000070, Pectinesterase, catalytic; IPR033131, Pectinesterase, Asp active site
BnaAnng14170D	A0A078J2B4, Pectate lyase	PF00544, Pectate lyase	IPR011050, Pectin lyase fold/virulence factor; IPR002022, Pectate lyase; IPR012334, Pectin lyase fold; IPR018082, AmbAllergen

## Sheet: Tab 5
Supplementary Tab 5 The predicted key biosynthesis genes of brassinin from indole glucosinolate.
Gene symbol	UniprotAc	Pfam	Interpro
BnaA02g12540D	A0A078FHE6, BnaA02g12540D protein	PF03492, SAM dependent carboxyl methyltransferase	IPR005299, SAM dependent carboxyl methyltransferase; IPR029063, S-adenosyl-L-methionine-dependent methyltransferase
BnaA03g01790D	A0A078FGZ1, BnaA03g01790D protein	PF00067, Cytochrome P450	IPR036396, Cytochrome P450 superfamily; IPR002401, Cytochrome P450, E-class, group I; IPR001128, Cytochrome P450; IPR017972, Cytochrome P450, conserved site
BnaA04g25750D	A0A078GZA4, BnaA04g25750D protein	PF00232, Glycosyl hydrolase family 1; PF13862, p21-C-terminal region-binding protein	IPR017853, Glycoside hydrolase superfamily; IPR025602, BCP1 family; IPR001360, Glycoside hydrolase family 1
BnaA07g03510D	A0A078H0V2, BnaA07g03510D protein	PF03492, SAM dependent carboxyl methyltransferase	IPR005299, SAM dependent carboxyl methyltransferase; IPR029063, S-adenosyl-L-methionine-dependent methyltransferase
BnaA07g03730D	M4CCQ8, Uncharacterized protein	PF03492, SAM dependent carboxyl methyltransferase	IPR005299, SAM dependent carboxyl methyltransferase; IPR029063, S-adenosyl-L-methionine-dependent methyltransferase
BnaA10g24610D	A0A0M7RFX0, Cytochrome P450 family 71 subfamily CR polypeptide 2	PF00067, Cytochrome P450	IPR036396, Cytochrome P450 superfamily; IPR002401, Cytochrome P450, E-class, group I; IPR001128, Cytochrome P450; IPR017972, Cytochrome P450, conserved site
BnaA10g24620D	A0A0M7RFL4, Cytochrome P450 family 71 subfamily CR polypeptide 4	PF00067, Cytochrome P450	IPR036396, Cytochrome P450 superfamily; IPR002401, Cytochrome P450, E-class, group I; IPR001128, Cytochrome P450; IPR017972, Cytochrome P450, conserved site
BnaC03g02320D	A0A0D3AZX5, Uncharacterized protein	PF00067, Cytochrome P450	IPR036396, Cytochrome P450 superfamily; IPR002401, Cytochrome P450, E-class, group I; IPR001128, Cytochrome P450; IPR017972, Cytochrome P450, conserved site
BnaC04g03790D	A0A078I9Q6, BnaC04g03790D protein	PF00232, Glycosyl hydrolase family 1	IPR017853, Glycoside hydrolase superfamily; IPR033132, Glycosyl hydrolases family 1, N-terminal conserved site; IPR001360, Glycoside hydrolase family 1
BnaC04g49660D	A0A078GFN2, BnaC04g49660D protein	PF00232, Glycosyl hydrolase family 1; PF13862, p21-C-terminal region-binding protein	IPR017853, Glycoside hydrolase superfamily; IPR033132, Glycosyl hydrolases family 1, N-terminal conserved site; IPR025602, BCP1 family; IPR001360, Glycoside hydrolase family 1
BnaC09g49530D	A0A0D3EHH9, Uncharacterized protein	PF00067, Cytochrome P450	IPR036396, Cytochrome P450 superfamily; IPR002401, Cytochrome P450, E-class, group I; IPR001128, Cytochrome P450; IPR017972, Cytochrome P450, conserved site
BnaCnng41630D	A0A078JEJ1, BnaCnng41630D protein	PF03492, SAM dependent carboxyl methyltransferase	IPR005299, SAM dependent carboxyl methyltransferase; IPR029063, S-adenosyl-L-methionine-dependent methyltransferase
BnaCnng60140D	A0A078JSU9, BnaCnng60140D protein	PF00067, Cytochrome P450	IPR036396, Cytochrome P450 superfamily; IPR002401, Cytochrome P450, E-class, group I; IPR001128, Cytochrome P450; IPR017972, Cytochrome P450, conserved site

## Sheet: Tab 6
Supplementary Tab 6 The GO enrichment analysis of the DEGs of S. sclerotiorum
The up-regulated DEGs										The down-regulated DEGs
GO-ID	p-value	corr p-value	Gene Hits In Selected Set	All Genes In Selected Set	Gene Hits In Background	All Genes In Background	Description	GO Namespace	Genes in test set	GO-ID	p-value	corr p-value	Gene Hits In Selected Set	All Genes In Selected Set	Gene Hits In Background	All Genes In Background	Description	GO Namespace	Genes in test set
46373	0.0011224	0.032008	3	3	504	4841	L-arabinose metabolic process	Biological Process	SS1G_03602|SS1G_00929|SS1G_02462	55085	1.8267e-06	0.0021574	81	569	420	4841	transmembrane transport	Biological Process	SS1G_02623|SS1G_00641|SS1G_03911|SS1G_01696|SS1G_02549|SS1G_04841|SS1G_05578|SS1G_03435|SS1G_08843|SS1G_13916|SS1G_13517|SS1G_09732|SS1G_02024|SS1G_08201|SS1G_00120|SS1G_06662|SS1G_05771|SS1G_09255|SS1G_11893|SS1G_13234|SS1G_13114|SS1G_08092|SS1G_14404|SS1G_12744|SS1G_13712|SS1G_02429|SS1G_13112|SS1G_12142|SS1G_13671|SS1G_04537|SS1G_00895|SS1G_02312|SS1G_02311|SS1G_05666|SS1G_11190|SS1G_02676|SS1…
30245	1.1554e-05	0.00060386	7	10	504	4841	cellulose catabolic process	Biological Process	SS1G_02334|SS1G_07162|SS1G_09020|SS1G_00892|SS1G_05368|SS1G_07146|SS1G_13255	6281	0.00024157	0.047548	27	153	420	4841	DNA repair	Biological Process	SS1G_04009|SS1G_05935|SS1G_04868|SS1G_05799|SS1G_04146|SS1G_06269|SS1G_05598|SS1G_08641|SS1G_01474|SS1G_06782|SS1G_06031|SS1G_08173|SS1G_02390|SS1G_13713|SS1G_00994|SS1G_02656|SS1G_04599|SS1G_08315|SS1G_07128|SS1G_01540|SS1G_09785|SS1G_05163|SS1G_07493|SS1G_07073|SS1G_12239|SS1G_13282|SS1G_02717
45490	6.5892e-05	0.00233	5	6	504	4841	pectin catabolic process	Biological Process	SS1G_11057|SS1G_10167|SS1G_01009|SS1G_00468|SS1G_04551	723	0.00014845	0.040441	8	20	420	4841	telomere maintenance	Biological Process	SS1G_07493|SS1G_02656|SS1G_08173|SS1G_05799|SS1G_12239|SS1G_07128|SS1G_11471|SS1G_02717
6364	0.001643	0.045388	19	89	504	4841	rRNA processing	Biological Process	SS1G_01822|SS1G_07712|SS1G_04436|SS1G_02284|SS1G_05101|SS1G_03122|SS1G_07469|SS1G_03089|SS1G_04983|SS1G_04356|SS1G_03095|SS1G_08782|SS1G_09783|SS1G_08220|SS1G_03082|SS1G_11436|SS1G_00639|SS1G_12151|SS1G_00317	22857	0.00012842	0.018396	57	406	444	5108	transmembrane transporter activity	Molecular Function	SS1G_03911|SS1G_01696|SS1G_02549|SS1G_04841|SS1G_05578|SS1G_03435|SS1G_08843|SS1G_13916|SS1G_13517|SS1G_09732|SS1G_08201|SS1G_06662|SS1G_05771|SS1G_09255|SS1G_11893|SS1G_13114|SS1G_14404|SS1G_13712|SS1G_02429|SS1G_13112|SS1G_12142|SS1G_04537|SS1G_00895|SS1G_00454|SS1G_02312|SS1G_02311|SS1G_05666|SS1G_11190|SS1G_03403|SS1G_06830|SS1G_05582|SS1G_00890|SS1G_03092|SS1G_13642|SS1G_06601|SS1G_01437|SS1…
42545	0.00053312	0.016251	4	5	504	4841	cell wall modification	Biological Process	SS1G_10165|SS1G_00332|SS1G_00468|SS1G_04551	4298	0.00012417	0.018396	7	15	444	5108	threonine-type endopeptidase activity	Molecular Function	SS1G_10386|SS1G_14257|SS1G_12899|SS1G_12821|SS1G_05630|SS1G_09762|SS1G_12818
55114	1.1613e-05	0.00060386	113	754	504	4841	oxidation-reduction process	Biological Process	SS1G_00840|SS1G_01812|SS1G_01096|SS1G_03151|SS1G_12708|SS1G_02340|SS1G_11056|SS1G_00727|SS1G_13470|SS1G_14168|SS1G_14166|SS1G_03846|SS1G_05865|SS1G_09947|SS1G_02119|SS1G_04899|SS1G_03682|SS1G_08457|SS1G_05583|SS1G_13523|SS1G_14450|SS1G_00736|SS1G_10890|SS1G_14451|SS1G_04505|SS1G_05959|SS1G_06806|SS1G_02725|SS1G_09638|SS1G_01997|SS1G_09516|SS1G_08821|SS1G_04100|SS1G_09238|SS1G_09236|SS1G_09235|SS1…	5839	2.9915e-05	0.00090077	7	14	339	4454	proteasome core complex	Cellular Component	SS1G_10386|SS1G_14257|SS1G_12899|SS1G_12821|SS1G_05630|SS1G_09762|SS1G_12818
34219	4.3117e-06	0.0002932	14	35	504	4841	carbohydrate transmembrane transport	Biological Process	SS1G_03579|SS1G_02117|SS1G_08425|SS1G_06402|SS1G_05456|SS1G_13506|SS1G_09710|SS1G_08982|SS1G_08398|SS1G_13720|SS1G_12954|SS1G_09293|SS1G_01759|SS1G_00928	784	0.00045392	0.010251	5	10	339	4454	nuclear chromosome, telomeric region	Cellular Component	SS1G_02656|SS1G_08173|SS1G_05799|SS1G_12239|SS1G_07128
5351	3.531e-06	0.00011205	14	34	541	5108	carbohydrate:proton symporter activity	Molecular Function	SS1G_03579|SS1G_02117|SS1G_08425|SS1G_06402|SS1G_05456|SS1G_13506|SS1G_09710|SS1G_08982|SS1G_08398|SS1G_13720|SS1G_12954|SS1G_09293|SS1G_01759|SS1G_00928	5887	1.4925e-06	6.7413e-05	22	95	339	4454	integral component of plasma membrane	Cellular Component	SS1G_01696|SS1G_01167|SS1G_02549|SS1G_05666|SS1G_03435|SS1G_13916|SS1G_09732|SS1G_08201|SS1G_09313|SS1G_08355|SS1G_06662|SS1G_06365|SS1G_09255|SS1G_13346|SS1G_09297|SS1G_00919|SS1G_13642|SS1G_12842|SS1G_14404|SS1G_12128|SS1G_00946|SS1G_14381
51119	5.3208e-06	0.00014071	14	35	541	5108	sugar transmembrane transporter activity	Molecular Function	SS1G_03579|SS1G_02117|SS1G_08425|SS1G_06402|SS1G_05456|SS1G_13506|SS1G_09710|SS1G_08982|SS1G_08398|SS1G_13720|SS1G_12954|SS1G_09293|SS1G_01759|SS1G_00928
31176	0.0005705	0.0090519	4	5	541	5108	endo-1,4-beta-xylanase activity	Molecular Function	SS1G_12191|SS1G_10092|SS1G_03618|SS1G_00509
4364	0.00069947	0.010405	7	16	541	5108	glutathione transferase activity	Molecular Function	SS1G_12640|SS1G_08925|SS1G_08258|SS1G_09479|SS1G_01918|SS1G_14440|SS1G_10295
4497	6.7138e-05	0.0013316	25	105	541	5108	monooxygenase activity	Molecular Function	SS1G_06904|SS1G_02663|SS1G_09638|SS1G_01096|SS1G_09238|SS1G_01298|SS1G_09235|SS1G_09872|SS1G_09234|SS1G_12708|SS1G_02340|SS1G_11235|SS1G_14466|SS1G_13470|SS1G_14168|SS1G_14166|SS1G_00355|SS1G_03642|SS1G_01843|SS1G_06874|SS1G_05490|SS1G_05491|SS1G_10037|SS1G_14450|SS1G_14451
102483	0.001568	0.019641	4	6	541	5108	scopolin beta-glucosidase activity	Molecular Function	SS1G_07162|SS1G_05368|SS1G_07146|SS1G_13255
4650	9.6289e-12	9.1667e-10	14	17	541	5108	polygalacturonase activity	Molecular Function	SS1G_04207|SS1G_05832|SS1G_01009|SS1G_02553|SS1G_06235|SS1G_08634|SS1G_04177|SS1G_07039|SS1G_04552|SS1G_03540|SS1G_11057|SS1G_12057|SS1G_10167|SS1G_10698
4338	0.0011822	0.016078	3	3	541	5108	glucan exo-1,3-beta-glucosidase activity	Molecular Function	SS1G_06037|SS1G_03387|SS1G_05775
15925	0.00055808	0.0090519	5	8	541	5108	galactosidase activity	Molecular Function	SS1G_11585|SS1G_03647|SS1G_01216|SS1G_03386|SS1G_01572
30599	0.0005705	0.0090519	4	5	541	5108	pectinesterase activity	Molecular Function	SS1G_10165|SS1G_00332|SS1G_00468|SS1G_04551
45330	0.0005705	0.0090519	4	5	541	5108	aspartyl esterase activity	Molecular Function	SS1G_10165|SS1G_00332|SS1G_00468|SS1G_04551
43531	0.001568	0.019641	4	6	541	5108	ADP binding	Molecular Function	SS1G_08054|SS1G_11511|SS1G_05625|SS1G_13374
20037	0.0038997	0.045274	25	136	541	5108	heme binding	Molecular Function	SS1G_09638|SS1G_09238|SS1G_01298|SS1G_10705|SS1G_09235|SS1G_09872|SS1G_09234|SS1G_12708|SS1G_08222|SS1G_02340|SS1G_13470|SS1G_13096|SS1G_13134|SS1G_14168|SS1G_14166|SS1G_01843|SS1G_02495|SS1G_06874|SS1G_05490|SS1G_05491|SS1G_10037|SS1G_00858|SS1G_14450|SS1G_00878|SS1G_14451
2001070	0.00012459	0.0023721	4	4	541	5108	starch binding	Molecular Function	SS1G_09392|SS1G_13809|SS1G_08135|SS1G_10617
30248	4.0488e-10	3.212e-08	14	20	541	5108	cellulose binding	Molecular Function	SS1G_02334|SS1G_00892|SS1G_07847|SS1G_07656|SS1G_03387|SS1G_08104|SS1G_00891|SS1G_01373|SS1G_09251|SS1G_00746|SS1G_14184|SS1G_14289|SS1G_03618|SS1G_01828
46556	0.0011822	0.016078	3	3	541	5108	alpha-L-arabinofuranosidase activity	Molecular Function	SS1G_03602|SS1G_00929|SS1G_02462
4339	0.0011822	0.016078	3	3	541	5108	glucan 1,4-alpha-glucosidase activity	Molecular Function	SS1G_13809|SS1G_08135|SS1G_10617
32040	0.0018995	0.032767	7	23	368	4454	small-subunit processome	Cellular Component	SS1G_07712|SS1G_04139|SS1G_03122|SS1G_03089|SS1G_00317|SS1G_03095|SS1G_09783
5618	0.0006002	0.011832	10	37	368	4454	cell wall	Cellular Component	SS1G_05192|SS1G_10165|SS1G_00332|SS1G_12024|SS1G_03576|SS1G_03941|SS1G_00468|SS1G_02501|SS1G_04551|SS1G_03606
5730	1.0094e-05	0.00069649	22	98	368	4454	nucleolus	Cellular Component	SS1G_03037|SS1G_01822|SS1G_07712|SS1G_04436|SS1G_02284|SS1G_03122|SS1G_09987|SS1G_10239|SS1G_06776|SS1G_04983|SS1G_04356|SS1G_03095|SS1G_08782|SS1G_09783|SS1G_04380|SS1G_06141|SS1G_03082|SS1G_11245|SS1G_11854|SS1G_11436|SS1G_00639|SS1G_12151
16021	0.00028365	0.0078287	197	1996	368	4454	integral component of membrane	Cellular Component	SS1G_01651|SS1G_06668|SS1G_06788|SS1G_01656|SS1G_05456|SS1G_11574|SS1G_12784|SS1G_10920|SS1G_14167|SS1G_00694|SS1G_05348|SS1G_03840|SS1G_08617|SS1G_01425|SS1G_14180|SS1G_05460|SS1G_06551|SS1G_10254|SS1G_11224|SS1G_02725|SS1G_06769|SS1G_06762|SS1G_06402|SS1G_04344|SS1G_09238|SS1G_12649|SS1G_08146|SS1G_09235|SS1G_14028|SS1G_01759|SS1G_13177|SS1G_04906|SS1G_08837|SS1G_09803|SS1G_04475|SS1G_13506|SS1…
5576	7.2059e-22	9.9441e-20	39	81	368	4454	extracellular region	Cellular Component	SS1G_04207|SS1G_01214|SS1G_04903|SS1G_03576|SS1G_05832|SS1G_00468|SS1G_03656|SS1G_07656|SS1G_05775|SS1G_08104|SS1G_12709|SS1G_12907|SS1G_01373|SS1G_11057|SS1G_10167|SS1G_00746|SS1G_14184|SS1G_14289|SS1G_03618|SS1G_02334|SS1G_00892|SS1G_07904|SS1G_01009|SS1G_07847|SS1G_03941|SS1G_06037|SS1G_04551|SS1G_04177|SS1G_04552|SS1G_03540|SS1G_03387|SS1G_09248|SS1G_00891|SS1G_09251|SS1G_10698|SS1G_13824|SS1…

## Sheet: Tab 7
Supplementary Tab 7 The genes enriched in GO terms of starch binding and glucan 1, 4-alpha-glucosidase activity
Gene	UniprotAc	Pfam	Interpro
SS1G_08135	A7ES30, Uncharacterized protein	PF00723, Glycosyl hydrolases family 15	IPR012341, Six-hairpin glycosidase-like superfamily; IPR008291, Glucoamylase, starch-binding; IPR008928, Six-hairpin glycosidase superfamily; IPR011613, Glycoside hydrolase family 15/Phosphorylase b kinase regulatory chain family; IPR000165, Glucoamylase
SS1G_09392	A0A1D9QLF2, Uncharacterized protein	-	IPR013783, Immunoglobulin-like fold; IPR034836, Glucoamylase, CBM20 domain; IPR004302, Cellulose/chitin-binding protein, N-terminal; IPR002044, Carbohydrate binding module family 20; IPR013784, Carbohydrate-binding-like fold
SS1G_13809	A7F878, Glucoamylase	PF00686, Starch binding domain; PF00723, Glycosyl hydrolases family 15	IPR012341, Six-hairpin glycosidase-like superfamily; IPR008928, Six-hairpin glycosidase superfamily; IPR034836, Glucoamylase, CBM20 domain; IPR011613, Glycoside hydrolase family 15/Phosphorylase b kinase regulatory chain family; IPR008291, Glucoamylase, starch-binding; IPR013783, Immunoglobulin-like fold; IPR002044, Carbohydrate binding module family 20; IPR000165, Glucoamylase; IPR013784, Carboh…
SS1G_10617	A0A1D9QBQ1, Glucoamylase	-	IPR012341, Six-hairpin glycosidase-like superfamily; IPR008928, Six-hairpin glycosidase superfamily; IPR034836, Glucoamylase, CBM20 domain; IPR011613, Glycoside hydrolase family 15/Phosphorylase b kinase regulatory chain family; IPR008291, Glucoamylase, starch-binding; IPR013783, Immunoglobulin-like fold; IPR002044, Carbohydrate binding module family 20; IPR000165, Glucoamylase; IPR013784, Carboh…

## Sheet: Tab 8
Supplementary Tab 8 The genes enriched in KEGG pathway of starch and sucrose metabolism
Gene	UniprotAc	Pfam	Iinterpro
SS1G_00249	A0A1D9PZH8, Alpha-amylase	-	IPR015340, Alpha-amylase, domain of unknown function DUF1966, C-terminal; IPR013777, Alpha-amylase-like; IPR013780, Glycosyl hydrolase, all-beta; IPR017853, Glycoside hydrolase superfamily; IPR006046, Alpha amylase; IPR006047, Glycosyl hydrolase, family 13, catalytic domain
SS1G_00891	A7E6G6, Uncharacterized protein	PF00150, Cellulase (glycosyl hydrolase family 5); PF00734, Fungal cellulose binding domain	IPR018087, Glycoside hydrolase, family 5, conserved site; IPR001547, Glycoside hydrolase, family 5; IPR017853, Glycoside hydrolase superfamily; IPR000254, Cellulose-binding domain, fungal; IPR035971, Cellulose-binding domain superfamily
SS1G_00892	A7E6G7, Glucanase	PF01341, Glycosyl hydrolases family 6; PF00734, Fungal cellulose binding domain	IPR035971, Cellulose-binding domain superfamily; IPR000254, Cellulose-binding domain, fungal; IPR016288, 1, 4-beta cellobiohydrolase; IPR001524, Glycoside hydrolase, family 6, conserved site; IPR036434, 1, 4-beta cellobiohydrolase superfamily
SS1G_01005	A7E6T0, Uncharacterized protein	PF16863, N-terminal barrel of NtMGAM and CtMGAM, maltase-glucoamylase; PF13802, Galactose mutarotase-like; PF01055, Glycosyl hydrolases family 31	IPR030458, Glycosyl hydrolases family 31, active site; IPR011013, Galactose mutarotase-like domain superfamily; IPR031727, Galactose mutarotase, N-terminal barrel; IPR025887, Glycoside hydrolase family 31, N-terminal domain; IPR017853, Glycoside hydrolase superfamily; IPR000322, Glycoside hydrolase family 31; IPR030459, Glycosyl hydrolases family 31, conserved site; IPR013780, Glycosyl hydrolase,…
SS1G_01229	A7E7F1, Uncharacterized protein	PF12708, Pectate lyase superfamily protein	IPR011050, Pectin lyase fold/virulence factor; IPR012334, Pectin lyase fold; IPR024535, Pectate lyase superfamily protein
SS1G_01776	A7E8Z8, Uncharacterized protein	PF09260, Domain of unknown function (DUF1966); PF00128, Alpha amylase, catalytic domain	IPR017853, Glycoside hydrolase superfamily; IPR006047, Glycosyl hydrolase, family 13, catalytic domain; IPR013777, Alpha-amylase-like; IPR015340, Alpha-amylase, domain of unknown function DUF1966, C-terminal; IPR013780, Glycosyl hydrolase, all-beta
SS1G_02334	A7EAK2, Glucanase	PF00840, Glycosyl hydrolase family 7; PF00734, Fungal cellulose binding domain	IPR037019, Glycoside hydrolase family 7, catalytic domain superfamily; IPR001722, Glycoside hydrolase, family 7; IPR013320, Concanavalin A-like lectin/glucanase domain superfamily; IPR000254, Cellulose-binding domain, fungal; IPR035971, Cellulose-binding domain superfamily
SS1G_03387	A7EDJ7, Uncharacterized protein	PF03442, Carbohydrate binding domain X2; PF00150, Cellulase (glycosyl hydrolase family 5); PF00734, Fungal cellulose binding domain	IPR016282, Glycoside hydrolase, family 5, endoglucanase B; IPR017853, Glycoside hydrolase superfamily; IPR005102, Carbohydrate binding X2 domain; IPR001547, Glycoside hydrolase, family 5; IPR000254, Cellulose-binding domain, fungal; IPR035971, Cellulose-binding domain superfamily; IPR013783, Immunoglobulin-like fold; IPR014756, Immunoglobulin E-set
SS1G_03606	A7EE66, Glucan 1, 3-beta-glucosidase	PF00332, Glycosyl hydrolases family 17	IPR017853, Glycoside hydrolase superfamily; IPR000490, Glycoside hydrolase family 17
SS1G_05368	A0A1D9QAB5, Beta-glucosidase	-	IPR036962, Glycoside hydrolase, family 3, N-terminal domain superfamily; IPR036881, Glycoside hydrolase family 3 C-terminal domain superfamily; IPR017853, Glycoside hydrolase superfamily; IPR013783, Immunoglobulin-like fold; IPR002772, Glycoside hydrolase family 3 C-terminal domain; IPR026891, Fibronectin type III-like domain; IPR019800, Glycoside hydrolase, family 3, active site; IPR001764, Glyc…
SS1G_05775	A7EKC8, Uncharacterized protein	PF00150, Cellulase (glycosyl hydrolase family 5)	IPR017853, Glycoside hydrolase superfamily; IPR001547, Glycoside hydrolase, family 5
SS1G_06037	A7EL40, Glucan 1, 3-beta-glucosidase	PF00150, Cellulase (glycosyl hydrolase family 5)	IPR017853, Glycoside hydrolase superfamily; IPR001547, Glycoside hydrolase, family 5
SS1G_07146	A7EP97, Beta-glucosidase	PF14310, Fibronectin type III-like domain; PF00933, Glycosyl hydrolase family 3 N terminal domain; PF01915, Glycosyl hydrolase family 3 C-terminal domain	IPR036962, Glycoside hydrolase, family 3, N-terminal domain superfamily; IPR036881, Glycoside hydrolase family 3 C-terminal domain superfamily; IPR017853, Glycoside hydrolase superfamily; IPR013783, Immunoglobulin-like fold; IPR002772, Glycoside hydrolase family 3 C-terminal domain; IPR026891, Fibronectin type III-like domain; IPR019800, Glycoside hydrolase, family 3, active site; IPR001764, Glyc…
SS1G_07162	A0A1D9Q608, Beta-glucosidase	-	IPR036962, Glycoside hydrolase, family 3, N-terminal domain superfamily; IPR036881, Glycoside hydrolase family 3 C-terminal domain superfamily; IPR017853, Glycoside hydrolase superfamily; IPR013783, Immunoglobulin-like fold; IPR002772, Glycoside hydrolase family 3 C-terminal domain; IPR026891, Fibronectin type III-like domain; IPR019800, Glycoside hydrolase, family 3, active site; IPR001764, Glyc…
SS1G_07847	A7ER93, Uncharacterized protein	PF14310, Fibronectin type III-like domain; PF00933, Glycosyl hydrolase family 3 N terminal domain; PF00734, Fungal cellulose binding domain; PF01915, Glycosyl hydrolase family 3 C-terminal domain	IPR036962, Glycoside hydrolase, family 3, N-terminal domain superfamily; IPR036881, Glycoside hydrolase family 3 C-terminal domain superfamily; IPR017853, Glycoside hydrolase superfamily; IPR000254, Cellulose-binding domain, fungal; IPR035971, Cellulose-binding domain superfamily; IPR013783, Immunoglobulin-like fold; IPR002772, Glycoside hydrolase family 3 C-terminal domain; IPR026891, Fibronecti…
SS1G_08135	A7ES30, Uncharacterized protein	PF00723, Glycosyl hydrolases family 15	IPR012341, Six-hairpin glycosidase-like superfamily; IPR008291, Glucoamylase, starch-binding; IPR008928, Six-hairpin glycosidase superfamily; IPR011613, Glycoside hydrolase family 15/Phosphorylase b kinase regulatory chain family; IPR000165, Glucoamylase
SS1G_08837	A0A1D9QK89, Uncharacterized protein	-	IPR017853, Glycoside hydrolase superfamily; IPR001547, Glycoside hydrolase, family 5
SS1G_09020	A7EUL3, Glucanase	PF00840, Glycosyl hydrolase family 7	IPR001722, Glycoside hydrolase, family 7; IPR037019, Glycoside hydrolase family 7, catalytic domain superfamily; IPR013320, Concanavalin A-like lectin/glucanase domain superfamily
SS1G_09216	A7EV58, Uncharacterized protein	PF12708, Pectate lyase superfamily protein	IPR011050, Pectin lyase fold/virulence factor; IPR012334, Pectin lyase fold; IPR024535, Pectate lyase superfamily protein
SS1G_09366	A0A1D9QLH1, Uncharacterized protein	-	IPR036962, Glycoside hydrolase, family 3, N-terminal domain superfamily; IPR036881, Glycoside hydrolase family 3 C-terminal domain superfamily; IPR017853, Glycoside hydrolase superfamily; IPR013783, Immunoglobulin-like fold; IPR002772, Glycoside hydrolase family 3 C-terminal domain; IPR026891, Fibronectin type III-like domain; IPR001764, Glycoside hydrolase, family 3, N-terminal
SS1G_09858	A0A1D9PT34, Uncharacterized protein	-	IPR011050, Pectin lyase fold/virulence factor; IPR012334, Pectin lyase fold; IPR024535, Pectate lyase superfamily protein
SS1G_10617	A0A1D9QBQ1, Glucoamylase	-	IPR012341, Six-hairpin glycosidase-like superfamily; IPR008928, Six-hairpin glycosidase superfamily; IPR034836, Glucoamylase, CBM20 domain; IPR011613, Glycoside hydrolase family 15/Phosphorylase b kinase regulatory chain family; IPR008291, Glucoamylase, starch-binding; IPR013783, Immunoglobulin-like fold; IPR002044, Carbohydrate binding module family 20; IPR000165, Glucoamylase; IPR013784, Carboh…
SS1G_13255	A0A1D9Q026, Beta-glucosidase	-	IPR036962, Glycoside hydrolase, family 3, N-terminal domain superfamily; IPR036881, Glycoside hydrolase family 3 C-terminal domain superfamily; IPR017853, Glycoside hydrolase superfamily; IPR013783, Immunoglobulin-like fold; IPR002772, Glycoside hydrolase family 3 C-terminal domain; IPR026891, Fibronectin type III-like domain; IPR019800, Glycoside hydrolase, family 3, active site; IPR001764, Glyc…
SS1G_13809	A7F878, Glucoamylase	PF00686, Starch binding domain; PF00723, Glycosyl hydrolases family 15	IPR012341, Six-hairpin glycosidase-like superfamily; IPR008928, Six-hairpin glycosidase superfamily; IPR034836, Glucoamylase, CBM20 domain; IPR011613, Glycoside hydrolase family 15/Phosphorylase b kinase regulatory chain family; IPR008291, Glucoamylase, starch-binding; IPR013783, Immunoglobulin-like fold; IPR002044, Carbohydrate binding module family 20; IPR000165, Glucoamylase; IPR013784, Carboh…

## Sheet: Tab 9
Supplementary Tab 9 The predicted S. sclerotiorum sugar transporter genes
Gene symbol	Sugar transporter category	UniprotAc	Pfam	Interpro
SS1G_00928	unidentified	A7E6K3, Uncharacterized protein	PF00083, Sugar (and other) transporter	IPR036259, MFS transporter superfamily; IPR003663, Sugar/inositol transporter; IPR020846, Major facilitator superfamily domain; IPR005829, Sugar transporter, conserved site; IPR005828, Major facilitator, sugar transporter-like
SS1G_00986	unidentified	A7E6R1, Uncharacterized protein	PF00083, Sugar (and other) transporter	IPR036259, MFS transporter superfamily; IPR005828, Major facilitator, sugar transporter-like; IPR020846, Major facilitator superfamily domain; IPR003663, Sugar/inositol transporter
SS1G_01070	unidentified	A7E6Z4, Uncharacterized protein	PF00083, Sugar (and other) transporter	IPR036259, MFS transporter superfamily; IPR003663, Sugar/inositol transporter; IPR020846, Major facilitator superfamily domain; IPR005829, Sugar transporter, conserved site; IPR005828, Major facilitator, sugar transporter-like
SS1G_01302	L-arabinose transporter	A0A1D9PU18, Uncharacterized protein	-	IPR036259, MFS transporter superfamily; IPR003663, Sugar/inositol transporter; IPR020846, Major facilitator superfamily domain; IPR005829, Sugar transporter, conserved site; IPR005828, Major facilitator, sugar transporter-like
SS1G_01800	maltose transporter	A7E922, Uncharacterized protein	PF00083, Sugar (and other) transporter	IPR036259, MFS transporter superfamily; IPR003663, Sugar/inositol transporter; IPR020846, Major facilitator superfamily domain; IPR005829, Sugar transporter, conserved site; IPR005828, Major facilitator, sugar transporter-like
SS1G_02117	cellobiose transporter	A7E9Y7, Uncharacterized protein	PF00083, Sugar (and other) transporter	IPR036259, MFS transporter superfamily; IPR003663, Sugar/inositol transporter; IPR020846, Major facilitator superfamily domain; IPR005829, Sugar transporter, conserved site; IPR005828, Major facilitator, sugar transporter-like
SS1G_02737	fructose transporter	A0A1D9Q2Y7, Uncharacterized protein	-	IPR036259, MFS transporter superfamily; IPR003663, Sugar/inositol transporter; IPR020846, Major facilitator superfamily domain; IPR005829, Sugar transporter, conserved site; IPR005828, Major facilitator, sugar transporter-like
SS1G_02844	glucose transporter	A0A1D9Q368, Uncharacterized protein	-	IPR036259, MFS transporter superfamily; IPR003663, Sugar/inositol transporter; IPR020846, Major facilitator superfamily domain; IPR005829, Sugar transporter, conserved site; IPR005828, Major facilitator, sugar transporter-like
SS1G_03092	fructose transporter	A0A1D9Q3Q2, Uncharacterized protein	-	IPR036259, MFS transporter superfamily; IPR003663, Sugar/inositol transporter; IPR020846, Major facilitator superfamily domain; IPR005829, Sugar transporter, conserved site; IPR005828, Major facilitator, sugar transporter-like
SS1G_03579	xylose transporter	A7EE39, Uncharacterized protein	PF00083, Sugar (and other) transporter	IPR036259, MFS transporter superfamily; IPR003663, Sugar/inositol transporter; IPR020846, Major facilitator superfamily domain; IPR005829, Sugar transporter, conserved site; IPR005828, Major facilitator, sugar transporter-like
SS1G_04208	cellobiose transporter	A0A1D9PWM4, Uncharacterized protein	-	IPR036259, MFS transporter superfamily; IPR003663, Sugar/inositol transporter; IPR020846, Major facilitator superfamily domain; IPR005829, Sugar transporter, conserved site; IPR005828, Major facilitator, sugar transporter-like
SS1G_04273	cellobiose transporter	A7EG32, Uncharacterized protein	PF00083, Sugar (and other) transporter	IPR036259, MFS transporter superfamily; IPR005828, Major facilitator, sugar transporter-like; IPR020846, Major facilitator superfamily domain; IPR003663, Sugar/inositol transporter
SS1G_04598	xylose transporter	A7EH06, Uncharacterized protein	PF00083, Sugar (and other) transporter	IPR036259, MFS transporter superfamily; IPR003663, Sugar/inositol transporter; IPR020846, Major facilitator superfamily domain; IPR005829, Sugar transporter, conserved site; IPR005828, Major facilitator, sugar transporter-like
SS1G_04841	hexose transporter	A7EHP9, Hexose transporter	PF00083, Sugar (and other) transporter	IPR036259, MFS transporter superfamily; IPR003663, Sugar/inositol transporter; IPR020846, Major facilitator superfamily domain; IPR005829, Sugar transporter, conserved site; IPR005828, Major facilitator, sugar transporter-like
SS1G_05006	D-galacturonic acid transporter	A0A1D9Q9E6, Uncharacterized protein	-	IPR036259, MFS transporter superfamily; IPR003663, Sugar/inositol transporter; IPR020846, Major facilitator superfamily domain; IPR005829, Sugar transporter, conserved site; IPR005828, Major facilitator, sugar transporter-like
SS1G_05166	unidentified	A7EIM3, Uncharacterized protein	PF00083, Sugar (and other) transporter	IPR036259, MFS transporter superfamily; IPR003663, Sugar/inositol transporter; IPR020846, Major facilitator superfamily domain; IPR005829, Sugar transporter, conserved site; IPR005828, Major facilitator, sugar transporter-like
SS1G_05456	glucose transporter	A7EJG3, Uncharacterized protein	PF00083, Sugar (and other) transporter	IPR036259, MFS transporter superfamily; IPR003663, Sugar/inositol transporter; IPR020846, Major facilitator superfamily domain; IPR005829, Sugar transporter, conserved site; IPR005828, Major facilitator, sugar transporter-like
SS1G_06023	glucose transporter	A7EL26, Uncharacterized protein	PF00083, Sugar (and other) transporter	IPR036259, MFS transporter superfamily; IPR003663, Sugar/inositol transporter; IPR020846, Major facilitator superfamily domain; IPR005829, Sugar transporter, conserved site; IPR005828, Major facilitator, sugar transporter-like
SS1G_06223	glucose transporter	A7ELM6, Uncharacterized protein	PF00083, Sugar (and other) transporter	IPR036259, MFS transporter superfamily; IPR003663, Sugar/inositol transporter; IPR020846, Major facilitator superfamily domain; IPR005829, Sugar transporter, conserved site; IPR005828, Major facilitator, sugar transporter-like
SS1G_06402	D-galacturonic acid transporter	A7EM55, Uncharacterized protein	PF00083, Sugar (and other) transporter	IPR036259, MFS transporter superfamily; IPR003663, Sugar/inositol transporter; IPR020846, Major facilitator superfamily domain; IPR005829, Sugar transporter, conserved site; IPR005828, Major facilitator, sugar transporter-like
SS1G_06620	glucose transporter	A7EMS1, Uncharacterized protein	PF00083, Sugar (and other) transporter	IPR036259, MFS transporter superfamily; IPR003663, Sugar/inositol transporter; IPR020846, Major facilitator superfamily domain; IPR005829, Sugar transporter, conserved site; IPR005828, Major facilitator, sugar transporter-like
SS1G_07132	xylose transporter	A0A1D9Q661, Uncharacterized protein	-	IPR036259, MFS transporter superfamily; IPR003663, Sugar/inositol transporter; IPR020846, Major facilitator superfamily domain; IPR005829, Sugar transporter, conserved site; IPR005828, Major facilitator, sugar transporter-like
SS1G_07618	glucose transporter	A0A1D9QFH9, Uncharacterized protein	-	IPR036259, MFS transporter superfamily; IPR003663, Sugar/inositol transporter; IPR020846, Major facilitator superfamily domain; IPR005829, Sugar transporter, conserved site; IPR005828, Major facilitator, sugar transporter-like
SS1G_08252	unidentified	A0A1D9QD57, Uncharacterized protein	-	IPR036259, MFS transporter superfamily; IPR003663, Sugar/inositol transporter; IPR020846, Major facilitator superfamily domain; IPR005829, Sugar transporter, conserved site; IPR005828, Major facilitator, sugar transporter-like
SS1G_08398	maltose transporter	A7ESU3, Uncharacterized protein	PF00083, Sugar (and other) transporter	IPR036259, MFS transporter superfamily; IPR003663, Sugar/inositol transporter; IPR020846, Major facilitator superfamily domain; IPR005829, Sugar transporter, conserved site; IPR005828, Major facilitator, sugar transporter-like
SS1G_08425	glucose transporter	A7ESX0, Uncharacterized protein	PF00083, Sugar (and other) transporter	IPR036259, MFS transporter superfamily; IPR003663, Sugar/inositol transporter; IPR020846, Major facilitator superfamily domain; IPR005829, Sugar transporter, conserved site; IPR005828, Major facilitator, sugar transporter-like
SS1G_09187	D-galacturonic acid transporter	A0A1D9QM78, Uncharacterized protein	-	IPR036259, MFS transporter superfamily; IPR003663, Sugar/inositol transporter; IPR020846, Major facilitator superfamily domain; IPR005829, Sugar transporter, conserved site; IPR005828, Major facilitator, sugar transporter-like
SS1G_09217	fructose transporter	A0A1D9QLT1, Uncharacterized protein	-	IPR036259, MFS transporter superfamily; IPR003663, Sugar/inositol transporter; IPR020846, Major facilitator superfamily domain; IPR005829, Sugar transporter, conserved site; IPR005828, Major facilitator, sugar transporter-like
SS1G_09293	D-galacturonic acid transporter	A7EVD5, Uncharacterized protein	PF00083, Sugar (and other) transporter	IPR036259, MFS transporter superfamily; IPR003663, Sugar/inositol transporter; IPR020846, Major facilitator superfamily domain; IPR005829, Sugar transporter, conserved site; IPR005828, Major facilitator, sugar transporter-like
SS1G_09710	unidentified	A7EWK1, Uncharacterized protein	PF00083, Sugar (and other) transporter	IPR036259, MFS transporter superfamily; IPR003663, Sugar/inositol transporter; IPR020846, Major facilitator superfamily domain; IPR005829, Sugar transporter, conserved site; IPR005828, Major facilitator, sugar transporter-like
SS1G_10125	unidentified	A7EXR0, Uncharacterized protein	PF00083, Sugar (and other) transporter	IPR036259, MFS transporter superfamily; IPR003663, Sugar/inositol transporter; IPR020846, Major facilitator superfamily domain; IPR005829, Sugar transporter, conserved site; IPR005828, Major facilitator, sugar transporter-like
SS1G_10403	myo-inositol transporter	A7EYI7, Uncharacterized protein	PF00083, Sugar (and other) transporter	IPR036259, MFS transporter superfamily; IPR003663, Sugar/inositol transporter; IPR020846, Major facilitator superfamily domain; IPR005829, Sugar transporter, conserved site; IPR005828, Major facilitator, sugar transporter-like
SS1G_10413	pentose transporter	A0A1D9QNJ4, Uncharacterized protein	-	IPR036259, MFS transporter superfamily; IPR005828, Major facilitator, sugar transporter-like; IPR020846, Major facilitator superfamily domain; IPR003663, Sugar/inositol transporter
SS1G_10896	maltose transporter	A0A1D9QB34, Uncharacterized protein	-	IPR036259, MFS transporter superfamily; IPR003663, Sugar/inositol transporter; IPR020846, Major facilitator superfamily domain; IPR005829, Sugar transporter, conserved site; IPR005828, Major facilitator, sugar transporter-like
SS1G_11591	unidentified	A0A1D9Q9P8, Uncharacterized protein	-	IPR036259, MFS transporter superfamily; IPR003663, Sugar/inositol transporter; IPR020846, Major facilitator superfamily domain; IPR005829, Sugar transporter, conserved site; IPR005828, Major facilitator, sugar transporter-like
SS1G_12142	xylose transporter	A7F2J5, Uncharacterized protein	PF00083, Sugar (and other) transporter	IPR036259, MFS transporter superfamily; IPR003663, Sugar/inositol transporter; IPR020846, Major facilitator superfamily domain; IPR005829, Sugar transporter, conserved site; IPR005828, Major facilitator, sugar transporter-like
SS1G_12412	xylose transporter	A0A1D9Q700, Uncharacterized protein	-	IPR036259, MFS transporter superfamily; IPR003663, Sugar/inositol transporter; IPR020846, Major facilitator superfamily domain; IPR005829, Sugar transporter, conserved site; IPR005828, Major facilitator, sugar transporter-like
SS1G_12686	xylose transporter	A7F511, Proliferating cell nuclear antigen	PF00705, Proliferating cell nuclear antigen, N-terminal domain; PF00083, Sugar (and other) transporter; PF02747, Proliferating cell nuclear antigen, C-terminal domain	IPR022648, Proliferating cell nuclear antigen, PCNA, N-terminal; IPR005828, Major facilitator, sugar transporter-like; IPR020846, Major facilitator superfamily domain; IPR022649, Proliferating cell nuclear antigen, PCNA, C-terminal; IPR036259, MFS transporter superfamily; IPR022659, Proliferating cell nuclear antigen, PCNA, conserved site; IPR005829, Sugar transporter, conserved site; IPR000730, …
SS1G_13094	maltose transporter	A0A1D9PXB4, Uncharacterized protein	-	IPR036259, MFS transporter superfamily; IPR003663, Sugar/inositol transporter; IPR020846, Major facilitator superfamily domain; IPR005829, Sugar transporter, conserved site; IPR005828, Major facilitator, sugar transporter-like
SS1G_13506	cellobiose transporter	A7F7C6, Uncharacterized protein	PF00083, Sugar (and other) transporter	IPR036259, MFS transporter superfamily; IPR003663, Sugar/inositol transporter; IPR020846, Major facilitator superfamily domain; IPR005829, Sugar transporter, conserved site; IPR005828, Major facilitator, sugar transporter-like
SS1G_13720	D-galacturonic acid transporter	A7F7Z0, Uncharacterized protein	PF00083, Sugar (and other) transporter	IPR011701, Major facilitator superfamily; IPR005828, Major facilitator, sugar transporter-like; IPR020846, Major facilitator superfamily domain; IPR036259, MFS transporter superfamily; IPR005829, Sugar transporter, conserved site; IPR003663, Sugar/inositol transporter
SS1G_13734	hexose transporter	A7F804, Uncharacterized protein	PF00083, Sugar (and other) transporter	IPR036259, MFS transporter superfamily; IPR005828, Major facilitator, sugar transporter-like; IPR020846, Major facilitator superfamily domain; IPR003663, Sugar/inositol transporter
SS1G_14316	unidentified	A7F9N5, Uncharacterized protein	PF00083, Sugar (and other) transporter	IPR036259, MFS transporter superfamily; IPR003663, Sugar/inositol transporter; IPR020846, Major facilitator superfamily domain; IPR005829, Sugar transporter, conserved site; IPR005828, Major facilitator, sugar transporter-like

## Sheet: Tab 10
Supplementary Tab 10 The differentially expressed S. sclerotiorum genes of predicted SP
Gene	uniprotAc	pfam	interpro	Type
SS1G_00263	A0A1D9PZG4, Uncharacterized protein	-	-	Up-regulated gene
SS1G_00332	A7E4W0, Uncharacterized protein	PF01095, Pectinesterase	IPR000070, Pectinesterase, catalytic; IPR011050, Pectin lyase fold/virulence factor; IPR012334, Pectin lyase fold	Up-regulated gene
SS1G_00458	A0A1D9PZ42, Uncharacterized protein	-	IPR017853, Glycoside hydrolase superfamily; IPR001547, Glycoside hydrolase, family 5	Up-regulated gene
SS1G_00468	A0A1D9PZ32, Pectinesterase	-	IPR000070, Pectinesterase, catalytic; IPR011050, Pectin lyase fold/virulence factor; IPR012334, Pectin lyase fold; IPR033131, Pectinesterase, Asp active site	Up-regulated gene
SS1G_00744	A0A1D9PZH4, Uncharacterized protein	-	-	Up-regulated gene
SS1G_00781	A7E656, Uncharacterized protein	-	-	Up-regulated gene
SS1G_00849	A0A1D9PY64, Uncharacterized protein	-	-	Up-regulated gene
SS1G_00877	A7E6F2, Carboxylic ester hydrolase	PF00135, Carboxylesterase family	IPR019826, Carboxylesterase type B, active site; IPR029058, Alpha/Beta hydrolase fold; IPR002018, Carboxylesterase, type B	Up-regulated gene
SS1G_00891	A7E6G6, Uncharacterized protein	PF00150, Cellulase (glycosyl hydrolase family 5); PF00734, Fungal cellulose binding domain	IPR018087, Glycoside hydrolase, family 5, conserved site; IPR001547, Glycoside hydrolase, family 5; IPR017853, Glycoside hydrolase superfamily; IPR000254, Cellulose-binding domain, fungal; IPR035971, Cellulose-binding domain superfamily	Up-regulated gene
SS1G_00892	A7E6G7, Glucanase	PF01341, Glycosyl hydrolases family 6; PF00734, Fungal cellulose binding domain	IPR035971, Cellulose-binding domain superfamily; IPR000254, Cellulose-binding domain, fungal; IPR016288, 1, 4-beta cellobiohydrolase; IPR001524, Glycoside hydrolase, family 6, conserved site; IPR036434, 1, 4-beta cellobiohydrolase superfamily	Up-regulated gene
SS1G_00978	A0A1D9PXW6, Uncharacterized protein	-	IPR002889, Carbohydrate-binding WSC; IPR018535, Domain of unknown function DUF1996	Up-regulated gene
SS1G_01005	A7E6T0, Uncharacterized protein	PF16863, N-terminal barrel of NtMGAM and CtMGAM, maltase-glucoamylase; PF13802, Galactose mutarotase-like; PF01055, Glycosyl hydrolases family 31	IPR030458, Glycosyl hydrolases family 31, active site; IPR011013, Galactose mutarotase-like domain superfamily; IPR031727, Galactose mutarotase, N-terminal barrel; IPR025887, Glycoside hydrolase family 31, N-terminal domain; IPR017853, Glycoside hydrolase superfamily; IPR000322, Glycoside hydrolase family 31; IPR030459, Glycosyl hydrolases family 31, conserved site; IPR013780, Glycosyl hydrolase,…	Up-regulated gene
SS1G_01009	A7E6T4, Uncharacterized protein	PF00295, Glycosyl hydrolases family 28	IPR011050, Pectin lyase fold/virulence factor; IPR006626, Parallel beta-helix repeat; IPR012334, Pectin lyase fold; IPR000743, Glycoside hydrolase, family 28	Up-regulated gene
SS1G_01032	A0A1D9PXM6, Uncharacterized protein	-	-	Up-regulated gene
SS1G_01107	A7E731, Uncharacterized protein	-	-	Up-regulated gene
SS1G_01214	A7E7D6, Uncharacterized protein	PF06766, Fungal hydrophobin	IPR010636, Cerato-ulmin hydrophobin family; IPR036686, Hydrophobin superfamily	Up-regulated gene
SS1G_01373	A7E7U5, Uncharacterized protein	PF00734, Fungal cellulose binding domain	IPR035971, Cellulose-binding domain superfamily; IPR000254, Cellulose-binding domain, fungal	Up-regulated gene
SS1G_01384	A0A1D9PTW2, Uncharacterized protein	-	-	Up-regulated gene
SS1G_01422	A7E7Z4, Uncharacterized protein	PF00722, Glycosyl hydrolases family 16	IPR000757, Glycoside hydrolase family 16; IPR013320, Concanavalin A-like lectin/glucanase domain superfamily	Up-regulated gene
SS1G_01472	A7E844, Carboxylic ester hydrolase	PF00135, Carboxylesterase family	IPR019819, Carboxylesterase type B, conserved site; IPR019826, Carboxylesterase type B, active site; IPR029058, Alpha/Beta hydrolase fold; IPR002018, Carboxylesterase, type B	Up-regulated gene
SS1G_01572	A7E8E4, Beta-galactosidase	PF10435, Beta-galactosidase, domain 2; PF01301, Glycosyl hydrolases family 35; PF13364, Beta-galactosidase jelly roll domain; PF13363, Beta-galactosidase, domain 3	IPR037110, Beta-galactosidase, domain 2 superfamily; IPR025972, Beta-galactosidase, domain 3; IPR001944, Glycoside hydrolase, family 35; IPR031330, Glycoside hydrolase 35, catalytic domain; IPR025300, Beta-galactosidase jelly roll domain; IPR036833, Beta-galactosidase, domain 3 superfamily; IPR017853, Glycoside hydrolase superfamily; IPR019801, Glycoside hydrolase, family 35, conserved site; IPR0…	Up-regulated gene
SS1G_01576	A7E8E8, Uncharacterized protein	PF00264, Common central domain of tyrosinase	IPR002227, Tyrosinase copper-binding domain; IPR008922, Uncharacterised domain, di-copper centre	Up-regulated gene
SS1G_01662	A0A1D9PT97, Uncharacterized protein	-	IPR017853, Glycoside hydrolase superfamily; IPR033132, Glycosyl hydrolases family 1, N-terminal conserved site; IPR001360, Glycoside hydrolase family 1	Up-regulated gene
SS1G_01776	A7E8Z8, Uncharacterized protein	PF09260, Domain of unknown function (DUF1966); PF00128, Alpha amylase, catalytic domain	IPR017853, Glycoside hydrolase superfamily; IPR006047, Glycosyl hydrolase, family 13, catalytic domain; IPR013777, Alpha-amylase-like; IPR015340, Alpha-amylase, domain of unknown function DUF1966, C-terminal; IPR013780, Glycosyl hydrolase, all-beta	Up-regulated gene
SS1G_01828	A0A1D9PTE7, Uncharacterized protein	-	IPR000334, Glycoside hydrolase, family 45; IPR035971, Cellulose-binding domain superfamily; IPR000254, Cellulose-binding domain, fungal; IPR036908, RlpA-like domain superfamily	Up-regulated gene
SS1G_01838	A7E958, Uncharacterized protein	PF03443, Glycosyl hydrolase family 61	IPR005103, Glycoside hydrolase, family 61	Up-regulated gene
SS1G_02046	A0A1D9PSZ0, Uncharacterized protein	-	-	Up-regulated gene
SS1G_02119	A0A1D9Q0J9, Uncharacterized protein	-	IPR036318, FAD-binding, type 2-like superfamily; IPR012951, Berberine/berberine-like; IPR006094, FAD linked oxidase, N-terminal; IPR016166, FAD-binding, type 2	Up-regulated gene
SS1G_02334	A7EAK2, Glucanase	PF00840, Glycosyl hydrolase family 7; PF00734, Fungal cellulose binding domain	IPR037019, Glycoside hydrolase family 7, catalytic domain superfamily; IPR001722, Glycoside hydrolase, family 7; IPR013320, Concanavalin A-like lectin/glucanase domain superfamily; IPR000254, Cellulose-binding domain, fungal; IPR035971, Cellulose-binding domain superfamily	Up-regulated gene
SS1G_02553	A7EB67, Uncharacterized protein	PF00295, Glycosyl hydrolases family 28	IPR011050, Pectin lyase fold/virulence factor; IPR012334, Pectin lyase fold; IPR000743, Glycoside hydrolase, family 28	Up-regulated gene
SS1G_02612	A7EBC6, Uncharacterized protein	PF16862, Glycosyl hydrolase family 79 C-terminal beta domain	IPR017853, Glycoside hydrolase superfamily; IPR031728, Beta-glucuronidase, C-terminal	Up-regulated gene
SS1G_02620	A7EBD4, Uncharacterized protein	PF16862, Glycosyl hydrolase family 79 C-terminal beta domain	IPR017853, Glycoside hydrolase superfamily; IPR031728, Beta-glucuronidase, C-terminal	Up-regulated gene
SS1G_02708	A7EBM2, Uncharacterized protein	-	IPR036514, SGNH hydrolase superfamily	Up-regulated gene
SS1G_02781	A0A1D9Q1Z0, Uncharacterized protein	-	IPR037110, Beta-galactosidase, domain 2 superfamily; IPR025972, Beta-galactosidase, domain 3; IPR001944, Glycoside hydrolase, family 35; IPR031330, Glycoside hydrolase 35, catalytic domain; IPR025300, Beta-galactosidase jelly roll domain; IPR036833, Beta-galactosidase, domain 3 superfamily; IPR017853, Glycoside hydrolase superfamily; IPR018954, Beta-galactosidase, domain 2; IPR008979, Galactose-b…	Up-regulated gene
SS1G_02904	A0A1D9Q2H5, Uncharacterized protein	-	IPR011058, Cyanovirin-N; IPR036673, Cyanovirin-N superfamily	Up-regulated gene
SS1G_03361	A7EDH1, Uncharacterized protein	PF05576, PS-10 peptidase S37; PF05577, Serine carboxypeptidase S28	IPR008758, Peptidase S28; IPR029058, Alpha/Beta hydrolase fold	Up-regulated gene
SS1G_03387	A7EDJ7, Uncharacterized protein	PF03442, Carbohydrate binding domain X2; PF00150, Cellulase (glycosyl hydrolase family 5); PF00734, Fungal cellulose binding domain	IPR016282, Glycoside hydrolase, family 5, endoglucanase B; IPR017853, Glycoside hydrolase superfamily; IPR005102, Carbohydrate binding X2 domain; IPR001547, Glycoside hydrolase, family 5; IPR000254, Cellulose-binding domain, fungal; IPR035971, Cellulose-binding domain superfamily; IPR013783, Immunoglobulin-like fold; IPR014756, Immunoglobulin E-set	Up-regulated gene
SS1G_03540	A0A1D9Q7E5, Uncharacterized protein	-	IPR011050, Pectin lyase fold/virulence factor; IPR006626, Parallel beta-helix repeat; IPR012334, Pectin lyase fold; IPR000743, Glycoside hydrolase, family 28	Up-regulated gene
SS1G_03576	A7EE36, Uncharacterized protein	PF00026, Eukaryotic aspartyl protease	IPR021109, Aspartic peptidase domain superfamily; IPR033121, Peptidase family A1 domain; IPR001461, Aspartic peptidase A1 family; IPR001969, Aspartic peptidase, active site; IPR034164, Pepsin-like domain	Up-regulated gene
SS1G_03602	A7EE62, Uncharacterized protein	PF06964, Alpha-L-arabinofuranosidase C-terminal domain	IPR010720, Alpha-L-arabinofuranosidase, C-terminal; IPR017853, Glycoside hydrolase superfamily; IPR008979, Galactose-binding-like domain superfamily	Up-regulated gene
SS1G_03606	A7EE66, Glucan 1, 3-beta-glucosidase	PF00332, Glycosyl hydrolases family 17	IPR017853, Glycoside hydrolase superfamily; IPR000490, Glycoside hydrolase family 17	Up-regulated gene
SS1G_03611	A7EE71, Uncharacterized protein	PF05730, CFEM domain	IPR008427, Extracellular membrane protein, CFEM domain	Up-regulated gene
SS1G_03618	A0A1D9QCV7, Endo-1, 4-beta-xylanase	-	IPR001137, Glycoside hydrolase family 11; IPR033123, Glycosyl hydrolases family 11 (GH11) domain; IPR000254, Cellulose-binding domain, fungal; IPR013319, Glycoside hydrolase family 11/12; IPR018208, Glycoside hydrolase family 11, active site 1; IPR035971, Cellulose-binding domain superfamily; IPR013320, Concanavalin A-like lectin/glucanase domain superfamily	Up-regulated gene
SS1G_03629	A7EE89, Aspartyl protease	PF00026, Eukaryotic aspartyl protease	IPR021109, Aspartic peptidase domain superfamily; IPR033121, Peptidase family A1 domain; IPR001461, Aspartic peptidase A1 family; IPR001969, Aspartic peptidase, active site; IPR034163, Aspergillopepsin-like catalytic domain	Up-regulated gene
SS1G_03647	A7EEA7, Beta-galactosidase	PF10435, Beta-galactosidase, domain 2; PF01301, Glycosyl hydrolases family 35; PF13364, Beta-galactosidase jelly roll domain; PF13363, Beta-galactosidase, domain 3	IPR037110, Beta-galactosidase, domain 2 superfamily; IPR025972, Beta-galactosidase, domain 3; IPR001944, Glycoside hydrolase, family 35; IPR031330, Glycoside hydrolase 35, catalytic domain; IPR025300, Beta-galactosidase jelly roll domain; IPR036833, Beta-galactosidase, domain 3 superfamily; IPR017853, Glycoside hydrolase superfamily; IPR019801, Glycoside hydrolase, family 35, conserved site; IPR0…	Up-regulated gene
SS1G_03656	A7EEB6, Uncharacterized protein	PF07510, Protein of unknown function (DUF1524)	IPR011089, Domain of unknown function DUF1524	Up-regulated gene
SS1G_03795	A7EEQ5, Uncharacterized protein	PF00445, Ribonuclease T2 family	IPR036430, Ribonuclease T2-like superfamily; IPR033697, Ribonuclease T2, eukaryotic; IPR001568, Ribonuclease T2-like; IPR033130, Ribonuclease T2, His active site 2; IPR018188, Ribonuclease T2, His active site 1	Up-regulated gene
SS1G_03941	A7EF50, Uncharacterized protein	PF00026, Eukaryotic aspartyl protease	IPR021109, Aspartic peptidase domain superfamily; IPR033121, Peptidase family A1 domain; IPR001461, Aspartic peptidase A1 family; IPR034164, Pepsin-like domain	Up-regulated gene
SS1G_04030	A7EFD9, Lysophospholipase	PF01735, Lysophospholipase catalytic domain	IPR002642, Lysophospholipase, catalytic domain; IPR016035, Acyl transferase/acyl hydrolase/lysophospholipase	Up-regulated gene
SS1G_04095	A0A1D9PX55, Uncharacterized protein	-	IPR013830, SGNH hydrolase-type esterase domain; IPR036514, SGNH hydrolase superfamily	Up-regulated gene
SS1G_04152	A0A1D9PWQ9, Uncharacterized protein	-	IPR012341, Six-hairpin glycosidase-like superfamily; IPR008928, Six-hairpin glycosidase superfamily; IPR008313, Metal-independent alpha-mannosidase	Up-regulated gene
SS1G_04200	A7EFV9, Uncharacterized protein	PF07971, Glycosyl hydrolase family 92	IPR014718, Glycoside hydrolase-type carbohydrate-binding; IPR008928, Six-hairpin glycosidase superfamily; IPR005887, Alpha-1, 2-mannosidase, putative; IPR012939, Glycosyl hydrolase family 92	Up-regulated gene
SS1G_04207	A0A1D9PWL9, Uncharacterized protein	-	IPR011050, Pectin lyase fold/virulence factor; IPR006626, Parallel beta-helix repeat; IPR012334, Pectin lyase fold; IPR000743, Glycoside hydrolase, family 28	Up-regulated gene
SS1G_04468	A0A1D9PX51, alpha-1, 2-Mannosidase	-	IPR012341, Six-hairpin glycosidase-like superfamily; IPR036026, Seven-hairpin glycosidases; IPR001382, Glycoside hydrolase family 47	Up-regulated gene
SS1G_04490	A7EGP8, Uncharacterized protein	PF01764, Lipase (class 3)	IPR002921, Fungal lipase-like domain; IPR029058, Alpha/Beta hydrolase fold	Up-regulated gene
SS1G_04541	A7EGU9, Uncharacterized protein	PF17390, Bacterial alpha-L-rhamnosidase C-terminal domain; PF17389, Bacterial alpha-L-rhamnosidase 6 hairpin glycosidase domain	IPR035396, Alpha-L-rhamnosidase, six-hairpin glycosidase domain; IPR012341, Six-hairpin glycosidase-like superfamily; IPR035398, Alpha-L-rhamnosidase C-terminal domain; IPR008928, Six-hairpin glycosidase superfamily	Up-regulated gene
SS1G_04551	A0A1D9PWZ2, Pectinesterase	-	IPR000070, Pectinesterase, catalytic; IPR011050, Pectin lyase fold/virulence factor; IPR012334, Pectin lyase fold; IPR033131, Pectinesterase, Asp active site	Up-regulated gene
SS1G_04552	A7EGW0, Uncharacterized protein	PF00295, Glycosyl hydrolases family 28	IPR011050, Pectin lyase fold/virulence factor; IPR006626, Parallel beta-helix repeat; IPR012334, Pectin lyase fold; IPR000743, Glycoside hydrolase, family 28	Up-regulated gene
SS1G_04592	A7EH00, Uncharacterized protein	PF00657, GDSL-like Lipase/Acylhydrolase	IPR001087, GDSL lipase/esterase; IPR036514, SGNH hydrolase superfamily	Up-regulated gene
SS1G_04871	A0A1D9Q952, Uncharacterized protein	-	IPR029058, Alpha/Beta hydrolase fold	Up-regulated gene
SS1G_04898	A7EHV6, Uncharacterized protein	PF01522, Polysaccharide deacetylase	IPR002509, NodB homology domain; IPR011330, Glycoside hydrolase/deacetylase, beta/alpha-barrel	Up-regulated gene
SS1G_04934	A0A1D9Q9T4, Uncharacterized protein	-	IPR021476, Egh16-like virulence factor	Up-regulated gene
SS1G_04946	A7EI04, Uncharacterized protein	-	-	Up-regulated gene
SS1G_04958	A7EI16, Uncharacterized protein	PF09286, Pro-kumamolisin, activation domain	IPR015366, Peptidase S53, activation domain; IPR036852, Peptidase S8/S53 domain superfamily; IPR030400, Sedolisin domain; IPR023828, Peptidase S8, subtilisin, Ser-active site	Up-regulated gene
SS1G_05102	A0A1D9Q9N2, Uncharacterized protein	-	-	Up-regulated gene
SS1G_05192	A7EIP9, Uncharacterized protein	PF03632, Glycosyl hydrolase family 65 central catalytic domain	IPR012341, Six-hairpin glycosidase-like superfamily; IPR008928, Six-hairpin glycosidase superfamily; IPR005195, Glycoside hydrolase, family 65, central catalytic	Up-regulated gene
SS1G_05281	A7EIY8, Uncharacterized protein	PF00501, AMP-binding enzyme; PF13193, AMP-binding enzyme C-terminal domain	IPR000873, AMP-dependent synthetase/ligase; IPR025110, AMP-binding enzyme, C-terminal domain; IPR020845, AMP-binding, conserved site	Up-regulated gene
SS1G_05337	A0A1D9QA71, Uncharacterized protein	-	IPR021851, Protein of unknown function DUF3455	Up-regulated gene
SS1G_05368	A0A1D9QAB5, Beta-glucosidase	-	IPR036962, Glycoside hydrolase, family 3, N-terminal domain superfamily; IPR036881, Glycoside hydrolase family 3 C-terminal domain superfamily; IPR017853, Glycoside hydrolase superfamily; IPR013783, Immunoglobulin-like fold; IPR002772, Glycoside hydrolase family 3 C-terminal domain; IPR026891, Fibronectin type III-like domain; IPR019800, Glycoside hydrolase, family 3, active site; IPR001764, Glyc…	Up-regulated gene
SS1G_05434	A7EJE1, Uncharacterized protein	PF00657, GDSL-like Lipase/Acylhydrolase	IPR037461, CtCE2-like domain; IPR001087, GDSL lipase/esterase; IPR036514, SGNH hydrolase superfamily	Up-regulated gene
SS1G_05454	A0A1D9QAE9, Uncharacterized protein	-	IPR029070, Chitinase insertion domain superfamily; IPR036861, Endochitinase-like superfamily; IPR017853, Glycoside hydrolase superfamily; IPR018371, Chitin-binding, type 1, conserved site; IPR001002, Chitin-binding, type 1; IPR011583, Chitinase II; IPR001579, Glycoside hydrolase, chitinase active site; IPR001223, Glycoside hydrolase family 18, catalytic domain	Up-regulated gene
SS1G_05461	A0A1D9QBD5, Uncharacterized protein	-	IPR029069, HotDog domain superfamily	Up-regulated gene
SS1G_05493	A7EJK0, Carboxylic ester hydrolase	PF07519, Tannase and feruloyl esterase	IPR011118, Tannase/feruloyl esterase; IPR029058, Alpha/Beta hydrolase fold	Up-regulated gene
SS1G_05832	A0A1D9Q4P6, Uncharacterized protein	-	IPR011050, Pectin lyase fold/virulence factor; IPR006626, Parallel beta-helix repeat; IPR012334, Pectin lyase fold; IPR000743, Glycoside hydrolase, family 28	Up-regulated gene
SS1G_05917	A0A1D9Q4I5, Uncharacterized protein	-	-	Up-regulated gene
SS1G_05939	A0A1D9Q4L9, Uncharacterized protein	-	-	Up-regulated gene
SS1G_05996	A7EKZ9, Uncharacterized protein	PF00194, Eukaryotic-type carbonic anhydrase	IPR023561, Carbonic anhydrase, alpha-class; IPR036398, Alpha carbonic anhydrase superfamily; IPR001148, Alpha carbonic anhydrase	Up-regulated gene
SS1G_06037	A7EL40, Glucan 1, 3-beta-glucosidase	PF00150, Cellulase (glycosyl hydrolase family 5)	IPR017853, Glycoside hydrolase superfamily; IPR001547, Glycoside hydrolase, family 5	Up-regulated gene
SS1G_06068	A7EL71, Uncharacterized protein	-	-	Up-regulated gene
SS1G_06213	A0A1D9Q3X4, Uncharacterized protein	-	-	Up-regulated gene
SS1G_06890	A0A1D9QJ46, Uncharacterized protein	-	-	Up-regulated gene
SS1G_07015	A7ENW6, Uncharacterized protein	PF11937, Protein of unknown function (DUF3455)	IPR021851, Protein of unknown function DUF3455	Up-regulated gene
SS1G_07039	A7ENZ0, Uncharacterized protein	PF00295, Glycosyl hydrolases family 28	IPR011050, Pectin lyase fold/virulence factor; IPR012334, Pectin lyase fold; IPR000743, Glycoside hydrolase, family 28	Up-regulated gene
SS1G_07146	A7EP97, Beta-glucosidase	PF14310, Fibronectin type III-like domain; PF00933, Glycosyl hydrolase family 3 N terminal domain; PF01915, Glycosyl hydrolase family 3 C-terminal domain	IPR036962, Glycoside hydrolase, family 3, N-terminal domain superfamily; IPR036881, Glycoside hydrolase family 3 C-terminal domain superfamily; IPR017853, Glycoside hydrolase superfamily; IPR013783, Immunoglobulin-like fold; IPR002772, Glycoside hydrolase family 3 C-terminal domain; IPR026891, Fibronectin type III-like domain; IPR019800, Glycoside hydrolase, family 3, active site; IPR001764, Glyc…	Up-regulated gene
SS1G_07162	A0A1D9Q608, Beta-glucosidase	-	IPR036962, Glycoside hydrolase, family 3, N-terminal domain superfamily; IPR036881, Glycoside hydrolase family 3 C-terminal domain superfamily; IPR017853, Glycoside hydrolase superfamily; IPR013783, Immunoglobulin-like fold; IPR002772, Glycoside hydrolase family 3 C-terminal domain; IPR026891, Fibronectin type III-like domain; IPR019800, Glycoside hydrolase, family 3, active site; IPR001764, Glyc…	Up-regulated gene
SS1G_07404	A7EQ04, Uncharacterized protein	-	-	Up-regulated gene
SS1G_07496	A0A1D9Q594, Uncharacterized protein	-	IPR033433, Domain of unknown function DUF5127; IPR032514, Domain of unknown function DUF4965; IPR014870, Domain of unknown function DUF1793	Up-regulated gene
SS1G_07498	A7EQ97, Uncharacterized protein	PF00732, GMC oxidoreductase; PF05199, GMC oxidoreductase	IPR012132, Glucose-methanol-choline oxidoreductase; IPR036188, FAD/NAD(P)-binding domain superfamily; IPR000172, Glucose-methanol-choline oxidoreductase, N-terminal; IPR007867, Glucose-methanol-choline oxidoreductase, C-terminal	Up-regulated gene
SS1G_07655	A7EQQ2, Uncharacterized protein	PF09286, Pro-kumamolisin, activation domain	IPR015366, Peptidase S53, activation domain; IPR036852, Peptidase S8/S53 domain superfamily; IPR030400, Sedolisin domain	Up-regulated gene
SS1G_07656	A7EQQ3, Uncharacterized protein	PF03443, Glycosyl hydrolase family 61; PF00734, Fungal cellulose binding domain	IPR000254, Cellulose-binding domain, fungal; IPR005103, Glycoside hydrolase, family 61	Up-regulated gene
SS1G_07836	A0A1D9QF45, Uncharacterized protein	-	IPR038656, Peptidase G1 superfamily; IPR013320, Concanavalin A-like lectin/glucanase domain superfamily; IPR000250, Peptidase G1	Up-regulated gene
SS1G_07847	A7ER93, Uncharacterized protein	PF14310, Fibronectin type III-like domain; PF00933, Glycosyl hydrolase family 3 N terminal domain; PF00734, Fungal cellulose binding domain; PF01915, Glycosyl hydrolase family 3 C-terminal domain	IPR036962, Glycoside hydrolase, family 3, N-terminal domain superfamily; IPR036881, Glycoside hydrolase family 3 C-terminal domain superfamily; IPR017853, Glycoside hydrolase superfamily; IPR000254, Cellulose-binding domain, fungal; IPR035971, Cellulose-binding domain superfamily; IPR013783, Immunoglobulin-like fold; IPR002772, Glycoside hydrolase family 3 C-terminal domain; IPR026891, Fibronecti…	Up-regulated gene
SS1G_07863	A7ERA9, Uncharacterized protein	PF16010, Cytochrome domain of cellobiose dehydrogenase; PF00732, GMC oxidoreductase; PF05199, GMC oxidoreductase	IPR038697, CHD, cytochrome domain superfamily; IPR015920, Cellobiose dehydrogenase, cytochrome domain; IPR036188, FAD/NAD(P)-binding domain superfamily; IPR000172, Glucose-methanol-choline oxidoreductase, N-terminal; IPR007867, Glucose-methanol-choline oxidoreductase, C-terminal	Up-regulated gene
SS1G_08104	A0A1D9QEV8, Uncharacterized protein	-	IPR035971, Cellulose-binding domain superfamily; IPR000675, Cutinase/acetylxylan esterase; IPR029058, Alpha/Beta hydrolase fold; IPR000254, Cellulose-binding domain, fungal	Up-regulated gene
SS1G_08135	A7ES30, Uncharacterized protein	PF00723, Glycosyl hydrolases family 15	IPR012341, Six-hairpin glycosidase-like superfamily; IPR008291, Glucoamylase, starch-binding; IPR008928, Six-hairpin glycosidase superfamily; IPR011613, Glycoside hydrolase family 15/Phosphorylase b kinase regulatory chain family; IPR000165, Glucoamylase	Up-regulated gene
SS1G_08163	A0A1D9QCR6, Uncharacterized protein	-	-	Up-regulated gene
SS1G_08208	A0A1D9QCW4, Uncharacterized protein	-	IPR017853, Glycoside hydrolase superfamily; IPR001547, Glycoside hydrolase, family 5	Up-regulated gene
SS1G_08621	A7ETG5, Uncharacterized protein	PF02265, S1/P1 Nuclease	IPR003154, S1/P1 nuclease; IPR008947, Phospholipase C/P1 nuclease domain superfamily	Up-regulated gene
SS1G_08634	A0A1D9QES2, Uncharacterized protein	-	IPR011050, Pectin lyase fold/virulence factor; IPR012334, Pectin lyase fold; IPR000743, Glycoside hydrolase, family 28	Up-regulated gene
SS1G_08858	A0A1D9QJY4, Uncharacterized protein	-	IPR029463, Lysine-specific metallo-endopeptidase; IPR024079, Metallopeptidase, catalytic domain superfamily; IPR001384, Peptidase M35, deuterolysin	Up-regulated gene
SS1G_08889	A7EU82, Uncharacterized protein	PF08760, Domain of unknown function (DUF1793); PF17168, Domain of unknown function (DUF5127); PF16335, Domain of unknown function (DUF4965)	IPR012341, Six-hairpin glycosidase-like superfamily; IPR008928, Six-hairpin glycosidase superfamily; IPR033433, Domain of unknown function DUF5127; IPR032514, Domain of unknown function DUF4965; IPR014870, Domain of unknown function DUF1793	Up-regulated gene
SS1G_08907	A7EUA0, Uncharacterized protein	-	-	Up-regulated gene
SS1G_09129	A7EUX1, Uncharacterized protein	PF00232, Glycosyl hydrolase family 1	IPR017853, Glycoside hydrolase superfamily; IPR033132, Glycosyl hydrolases family 1, N-terminal conserved site; IPR001360, Glycoside hydrolase family 1	Up-regulated gene
SS1G_09216	A7EV58, Uncharacterized protein	PF12708, Pectate lyase superfamily protein	IPR011050, Pectin lyase fold/virulence factor; IPR012334, Pectin lyase fold; IPR024535, Pectate lyase superfamily protein	Up-regulated gene
SS1G_09232	A0A1D9QLS2, Uncharacterized protein	-	-	Up-regulated gene
SS1G_09251	A0A1D9QLW9, Uncharacterized protein	-	IPR035971, Cellulose-binding domain superfamily; IPR000254, Cellulose-binding domain, fungal; IPR005103, Glycoside hydrolase, family 61	Up-regulated gene
SS1G_09366	A0A1D9QLH1, Uncharacterized protein	-	IPR036962, Glycoside hydrolase, family 3, N-terminal domain superfamily; IPR036881, Glycoside hydrolase family 3 C-terminal domain superfamily; IPR017853, Glycoside hydrolase superfamily; IPR013783, Immunoglobulin-like fold; IPR002772, Glycoside hydrolase family 3 C-terminal domain; IPR026891, Fibronectin type III-like domain; IPR001764, Glycoside hydrolase, family 3, N-terminal	Up-regulated gene
SS1G_09392	A0A1D9QLF2, Uncharacterized protein	-	IPR013783, Immunoglobulin-like fold; IPR034836, Glucoamylase, CBM20 domain; IPR004302, Cellulose/chitin-binding protein, N-terminal; IPR002044, Carbohydrate binding module family 20; IPR013784, Carbohydrate-binding-like fold	Up-regulated gene
SS1G_09782	A0A1D9PRN4, Uncharacterized protein	-	IPR003154, S1/P1 nuclease; IPR008947, Phospholipase C/P1 nuclease domain superfamily	Up-regulated gene
SS1G_09858	A0A1D9PT34, Uncharacterized protein	-	IPR011050, Pectin lyase fold/virulence factor; IPR012334, Pectin lyase fold; IPR024535, Pectate lyase superfamily protein	Up-regulated gene
SS1G_09866	A7EX07, Uncharacterized protein	PF00150, Cellulase (glycosyl hydrolase family 5)	IPR017853, Glycoside hydrolase superfamily; IPR001547, Glycoside hydrolase, family 5	Up-regulated gene
SS1G_09909	A7EX50, Uncharacterized protein	PF00326, Prolyl oligopeptidase family	IPR001375, Peptidase S9, prolyl oligopeptidase, catalytic domain; IPR029058, Alpha/Beta hydrolase fold	Up-regulated gene
SS1G_09978	A7EXB7, Uncharacterized protein	PF03572, Peptidase family S41	IPR005151, Tail specific protease; IPR029045, ClpP/crotonase-like domain superfamily	Up-regulated gene
SS1G_09997	A0A1D9PS31, Uncharacterized protein	-	IPR004276, Glycosyltransferase family 28, N-terminal domain; IPR002213, UDP-glucuronosyl/UDP-glucosyltransferase	Up-regulated gene
SS1G_10092	A0A1D9QM35, Endo-1, 4-beta-xylanase	-	IPR001137, Glycoside hydrolase family 11; IPR033123, Glycosyl hydrolases family 11 (GH11) domain; IPR033119, Glycoside hydrolase family 11, active site 2; IPR013319, Glycoside hydrolase family 11/12; IPR018208, Glycoside hydrolase family 11, active site 1; IPR013320, Concanavalin A-like lectin/glucanase domain superfamily	Up-regulated gene
SS1G_10096	A0A1D9QM29, Uncharacterized protein	-	IPR010829, Cerato-platanin; IPR036908, RlpA-like domain superfamily	Up-regulated gene
SS1G_10165	A7EXV0, Uncharacterized protein	PF01095, Pectinesterase	IPR000070, Pectinesterase, catalytic; IPR011050, Pectin lyase fold/virulence factor; IPR012334, Pectin lyase fold	Up-regulated gene
SS1G_10167	A7EXV2, Endo-polygalacturonase	PF00295, Glycosyl hydrolases family 28	IPR011050, Pectin lyase fold/virulence factor; IPR006626, Parallel beta-helix repeat; IPR012334, Pectin lyase fold; IPR000743, Glycoside hydrolase, family 28	Up-regulated gene
SS1G_10311	A7EY96, Uncharacterized protein	PF11327, Protein of unknown function (DUF3129)	IPR021476, Egh16-like virulence factor	Up-regulated gene
SS1G_10482	A0A1D9QNL8, Uncharacterized protein	-	IPR001087, GDSL lipase/esterase; IPR036514, SGNH hydrolase superfamily	Up-regulated gene
SS1G_10617	A0A1D9QBQ1, Glucoamylase	-	IPR012341, Six-hairpin glycosidase-like superfamily; IPR008928, Six-hairpin glycosidase superfamily; IPR034836, Glucoamylase, CBM20 domain; IPR011613, Glycoside hydrolase family 15/Phosphorylase b kinase regulatory chain family; IPR008291, Glucoamylase, starch-binding; IPR013783, Immunoglobulin-like fold; IPR002044, Carbohydrate binding module family 20; IPR000165, Glucoamylase; IPR013784, Carboh…	Up-regulated gene
SS1G_10683	A0A1D9QBN2, Uncharacterized protein	-	IPR008183, Aldose 1-/Glucose-6-phosphate 1-epimerase; IPR014718, Glycoside hydrolase-type carbohydrate-binding; IPR011013, Galactose mutarotase-like domain superfamily	Up-regulated gene
SS1G_10698	Q7Z8Q7, Acidic endopolygalacturonase 3	PF00295, Glycosyl hydrolases family 28	IPR011050, Pectin lyase fold/virulence factor; IPR006626, Parallel beta-helix repeat; IPR012334, Pectin lyase fold; IPR000743, Glycoside hydrolase, family 28	Up-regulated gene
SS1G_10842	A0A1D9QB55, Uncharacterized protein	-	IPR037110, Beta-galactosidase, domain 2 superfamily; IPR025972, Beta-galactosidase, domain 3; IPR001944, Glycoside hydrolase, family 35; IPR031330, Glycoside hydrolase 35, catalytic domain; IPR025300, Beta-galactosidase jelly roll domain; IPR036833, Beta-galactosidase, domain 3 superfamily; IPR017853, Glycoside hydrolase superfamily; IPR018954, Beta-galactosidase, domain 2; IPR008979, Galactose-b…	Up-regulated gene
SS1G_11120	A0A1D9QGJ1, Uncharacterized protein	-	-	Up-regulated gene
SS1G_11189	A0A1D9QGD7, Uncharacterized protein	-	IPR000834, Peptidase M14, carboxypeptidase A; IPR036990, Metallocarboxypeptidase-like, propeptide; IPR003146, Carboxypeptidase, activation peptide	Up-regulated gene
SS1G_11468	A0A1D9Q8H2, Uncharacterized protein	-	IPR021476, Egh16-like virulence factor	Up-regulated gene
SS1G_11578	A0A1D9Q945, Uncharacterized protein	-	IPR036188, FAD/NAD(P)-binding domain superfamily; IPR002938, FAD-binding domain	Up-regulated gene
SS1G_11700	A0A1D9Q917, Uncharacterized protein	-	IPR011583, Chitinase II; IPR017853, Glycoside hydrolase superfamily; IPR001579, Glycoside hydrolase, chitinase active site; IPR029070, Chitinase insertion domain superfamily; IPR001223, Glycoside hydrolase family 18, catalytic domain	Up-regulated gene
SS1G_11853	A0A1D9QHR7, Carboxylic ester hydrolase	-	IPR019819, Carboxylesterase type B, conserved site; IPR019826, Carboxylesterase type B, active site; IPR029058, Alpha/Beta hydrolase fold; IPR002018, Carboxylesterase, type B	Up-regulated gene
SS1G_11922	A0A1D9QI37, Arabinan endo-1, 5-alpha-L-arabinosidase	-	IPR016840, Glycoside hydrolase, family 43, endo-1, 5-alpha-L-arabinosidase; IPR023296, Glycosyl hydrolase, five-bladed beta-propellor domain superfamily; IPR006710, Glycoside hydrolase, family 43	Up-regulated gene
SS1G_11992	A0A1D9QHY9, Uncharacterized protein	-	IPR036514, SGNH hydrolase superfamily	Up-regulated gene
SS1G_12024	A7F428, Uncharacterized protein	PF00332, Glycosyl hydrolases family 17	IPR017853, Glycoside hydrolase superfamily; IPR000490, Glycoside hydrolase family 17	Up-regulated gene
SS1G_12057	A7F2B0, Uncharacterized protein	PF00295, Glycosyl hydrolases family 28	IPR011050, Pectin lyase fold/virulence factor; IPR012334, Pectin lyase fold; IPR000743, Glycoside hydrolase, family 28	Up-regulated gene
SS1G_12191	A7F2P3, Beta-xylanase	PF00331, Glycosyl hydrolase family 10	IPR017853, Glycoside hydrolase superfamily; IPR001000, Glycoside hydrolase family 10 domain	Up-regulated gene
SS1G_12413	A7F491, Carboxypeptidase	PF00450, Serine carboxypeptidase	IPR018202, Serine carboxypeptidase, serine active site; IPR001563, Peptidase S10, serine carboxypeptidase; IPR029058, Alpha/Beta hydrolase fold; IPR033124, Serine carboxypeptidases, histidine active site	Up-regulated gene
SS1G_12605	A0A1D9Q6R9, Uncharacterized protein	-	IPR000209, Peptidase S8/S53 domain; IPR023828, Peptidase S8, subtilisin, Ser-active site; IPR037045, Peptidase S8 propeptide/proteinase inhibitor I9 superfamily; IPR015500, Peptidase S8, subtilisin-related; IPR023827, Peptidase S8, subtilisin, Asp-active site; IPR034193, Proteinase K-like catalytic domain; IPR010259, Peptidase S8 propeptide/proteinase inhibitor I9; IPR022398, Peptidase S8, subtil…	Up-regulated gene
SS1G_12907	A7F5M9, Cutinase	PF01083, Cutinase	IPR011150, Cutinase, monofunctional; IPR000675, Cutinase/acetylxylan esterase; IPR029058, Alpha/Beta hydrolase fold	Up-regulated gene
SS1G_13126	A0A1D9PX99, Uncharacterized protein	-	-	Up-regulated gene
SS1G_13131	A0A1D9PX84, Uncharacterized protein	-	-	Up-regulated gene
SS1G_13199	A7F6H0, Uncharacterized protein	PF10282, Lactonase, 7-bladed beta-propeller	IPR015943, WD40/YVTN repeat-like-containing domain superfamily; IPR011045, Nitrous oxide reductase, N-terminal; IPR019405, Lactonase, 7-bladed beta propeller	Up-regulated gene
SS1G_13255	A0A1D9Q026, Beta-glucosidase	-	IPR036962, Glycoside hydrolase, family 3, N-terminal domain superfamily; IPR036881, Glycoside hydrolase family 3 C-terminal domain superfamily; IPR017853, Glycoside hydrolase superfamily; IPR013783, Immunoglobulin-like fold; IPR002772, Glycoside hydrolase family 3 C-terminal domain; IPR026891, Fibronectin type III-like domain; IPR019800, Glycoside hydrolase, family 3, active site; IPR001764, Glyc…	Up-regulated gene
SS1G_13470	A7F790, Uncharacterized protein	PF00067, Cytochrome P450	IPR001128, Cytochrome P450; IPR002402, Cytochrome P450, E-class, group II; IPR002974, Cytochrome P450, E-class, CYP52; IPR036396, Cytochrome P450 superfamily; IPR017972, Cytochrome P450, conserved site	Up-regulated gene
SS1G_13501	A0A1D9QKR2, Uncharacterized protein	-	IPR035396, Alpha-L-rhamnosidase, six-hairpin glycosidase domain; IPR012341, Six-hairpin glycosidase-like superfamily; IPR035398, Alpha-L-rhamnosidase C-terminal domain; IPR008928, Six-hairpin glycosidase superfamily	Up-regulated gene
SS1G_13732	A7F802, Uncharacterized protein	-	-	Up-regulated gene
SS1G_13809	A7F878, Glucoamylase	PF00686, Starch binding domain; PF00723, Glycosyl hydrolases family 15	IPR012341, Six-hairpin glycosidase-like superfamily; IPR008928, Six-hairpin glycosidase superfamily; IPR034836, Glucoamylase, CBM20 domain; IPR011613, Glycoside hydrolase family 15/Phosphorylase b kinase regulatory chain family; IPR008291, Glucoamylase, starch-binding; IPR013783, Immunoglobulin-like fold; IPR002044, Carbohydrate binding module family 20; IPR000165, Glucoamylase; IPR013784, Carboh…	Up-regulated gene
SS1G_13872	A7F8E1, Uncharacterized protein	PF00722, Glycosyl hydrolases family 16	IPR000757, Glycoside hydrolase family 16; IPR013320, Concanavalin A-like lectin/glucanase domain superfamily	Up-regulated gene
SS1G_14127	A7F946, Uncharacterized protein	PF01019, amma-glutamyltranspeptidase	IPR000101, Gamma-glutamyltranspeptidase; IPR029055, Nucleophile aminohydrolases, N-terminal	Up-regulated gene
SS1G_14133	A0A1D9QAU5, Uncharacterized protein	-	-	Up-regulated gene
SS1G_14184	A7F9A3, Uncharacterized protein	PF00187, Chitin recognition protein; PF00734, Fungal cellulose binding domain	IPR036861, Endochitinase-like superfamily; IPR035971, Cellulose-binding domain superfamily; IPR018371, Chitin-binding, type 1, conserved site; IPR001002, Chitin-binding, type 1; IPR000254, Cellulose-binding domain, fungal	Up-regulated gene
SS1G_14246	A7F9G5, Uncharacterized protein	-	-	Up-regulated gene
SS1G_00095	A7E473, Uncharacterized protein	-	-	Down-regulated gene
SS1G_00272	A7E4Q0, Uncharacterized protein	PF04185, Phosphoesterase family	IPR007312, Phosphoesterase; IPR017849, Alkaline phosphatase-like, alpha/beta/alpha	Down-regulated gene
SS1G_00423	A7E551, Uncharacterized protein	PF00149, Calcineurin-like phosphoesterase	IPR004843, Calcineurin-like phosphoesterase domain, ApaH type	Down-regulated gene
SS1G_01297	A7E7L9, Uncharacterized protein	PF01822, WSC domain	IPR002889, Carbohydrate-binding WSC	Down-regulated gene
SS1G_02790	A7EBV4, Uncharacterized protein	PF00328, Histidine phosphatase superfamily (branch 2)	IPR000560, Histidine phosphatase superfamily, clade-2; IPR029033, Histidine phosphatase superfamily; IPR016274, Histidine acid phosphatase, eukaryotic	Down-regulated gene
SS1G_02857	A7EC20, Uncharacterized protein	PF09286, Pro-kumamolisin, activation domain	IPR015366, Peptidase S53, activation domain; IPR036852, Peptidase S8/S53 domain superfamily; IPR030400, Sedolisin domain	Down-regulated gene
SS1G_03138	A7ECU9, Uncharacterized protein	PF12697, Alpha/beta hydrolase family; PF00561, alpha/beta hydrolase fold; PF00782, ual specificity phosphatase, catalytic domain; PF12146, Serine aminopeptidase, S33	IPR016130, Protein-tyrosine phosphatase, active site; IPR029021, Protein-tyrosine phosphatase-like; IPR000340, Dual specificity phosphatase, catalytic domain; IPR000073, Alpha/beta hydrolase fold-1; IPR000387, Tyrosine specific protein phosphatases domain; IPR029058, Alpha/Beta hydrolase fold	Down-regulated gene
SS1G_04343	A7EGA2, Uncharacterized protein	-	-	Down-regulated gene
SS1G_04790	A7EHJ8, Uncharacterized protein	PF00328, Histidine phosphatase superfamily (branch 2)	IPR000560, Histidine phosphatase superfamily, clade-2; IPR029033, Histidine phosphatase superfamily; IPR033379, Histidine acid phosphatase active site	Down-regulated gene
SS1G_05644	A7EJZ8, Uncharacterized protein	PF04137, Endoplasmic Reticulum Oxidoreductin 1 (ERO1)	IPR007266, Endoplasmic reticulum oxidoreductin 1; IPR037192, ERO1-like superfamily	Down-regulated gene
SS1G_07230	A0A1D9Q693, Uncharacterized protein	-	-	Down-regulated gene
SS1G_07552	A7EQF0, Uncharacterized protein	PF13738, Pyridine nucleotide-disulphide oxidoreductase; PF13434, L-lysine 6-monooxygenase (NADPH-requiring); PF07992, Pyridine nucleotide-disulphide oxidoreductase; PF00743, lavin-binding monooxygenase-like; PF13450, NAD(P)-binding Rossmann-like domain	IPR000103, Pyridine nucleotide-disulphide oxidoreductase, class-II; IPR036188, FAD/NAD(P)-binding domain superfamily; IPR020946, Flavin monooxygenase-like	Down-regulated gene
SS1G_07554	A7EQF2, Uncharacterized protein	PF00734, Fungal cellulose binding domain	IPR035971, Cellulose-binding domain superfamily; IPR000254, Cellulose-binding domain, fungal	Down-regulated gene
SS1G_07780	A0A1D9QF89, Uncharacterized protein	-	-	Down-regulated gene
SS1G_09060	A0A1D9QKB2, Uncharacterized protein	-	IPR000209, Peptidase S8/S53 domain; IPR010435, Fn3-like domain; IPR023828, Peptidase S8, subtilisin, Ser-active site; IPR015500, Peptidase S8, subtilisin-related; IPR023827, Peptidase S8, subtilisin, Asp-active site; IPR022398, Peptidase S8, subtilisin, His-active site; IPR034187, PoSI-like peptidase domain; IPR036852, Peptidase S8/S53 domain superfamily	Down-regulated gene
SS1G_09495	A7EVY6, Uncharacterized protein	PF03403, Platelet-activating factor acetylhydrolase, isoform II	IPR005065, Platelet-activating factor acetylhydrolase-like; IPR029058, Alpha/Beta hydrolase fold	Down-regulated gene
SS1G_10452	A0A1D9QMU9, Uncharacterized protein	-	-	Down-regulated gene
SS1G_10454	A7EYN8, Uncharacterized protein	-	-	Down-regulated gene
SS1G_11239	A0A1D9QGP6, Uncharacterized protein	-	IPR002889, Carbohydrate-binding WSC; IPR018535, Domain of unknown function DUF1996	Down-regulated gene
SS1G_11932	A0A1D9QH55, Uncharacterized protein	-	IPR036291, NAD(P)-binding domain superfamily; IPR020904, Short-chain dehydrogenase/reductase, conserved site; IPR002347, Short-chain dehydrogenase/reductase SDR	Down-regulated gene
SS1G_12239	A7F2U1, Uncharacterized protein	PF13476, AAA domain	IPR004584, DNA repair protein Rad50, eukaryotes; IPR027417, P-loop containing nucleoside triphosphate hydrolase	Down-regulated gene
SS1G_12938	A7F5R0, Uncharacterized protein	PF10342, Ser-Thr-rich glycosyl-phosphatidyl-inositol-anchored membrane family	IPR018466, Kre9/Knh1 family	Down-regulated gene
SS1G_13012	A7F5Y4, Peptidylprolyl isomerase	PF00254, FKBP-type peptidyl-prolyl cis-trans isomerase	IPR001179, FKBP-type peptidyl-prolyl cis-trans isomerase domain; IPR023566, Peptidyl-prolyl cis-trans isomerase, FKBP-type	Down-regulated gene
SS1G_13668	A0A1D9QK60, Uncharacterized protein	-	-	Down-regulated gene
SS1G_13860	A0A1D9QEI9, Uncharacterized protein	-	IPR000334, Glycoside hydrolase, family 45; IPR036908, RlpA-like domain superfamily	Down-regulated gene

[truncated: 1 more sheets: Tab 11]
